# Supplementary material for: Concerted transcriptional regulation of the morphogenesis of hypothalamic neurons by ONECUT3
Source: Nat Commun. 2024 Oct 5;15:8631. doi: 10.1038/s41467-024-52762-z (PMC11452682; doi:10.1038/s41467-024-52762-z)
Supplement: Supplementary file 8 — Supplementary Dataset 1 [file 41467_2024_52762_MOESM8_ESM.xlsx]

## Sheet: neuro2a-onecut3-overexpression_
gene_id	gene_version	gene_name	gene_biotype	gene_source	location	baseMean	log2FoldChange	lfcSE	pvalue	padj	significant	rank_log2_fold_change	rank_base_mean	rank_padj	max_rank
ENSMUSG00000103377	1	Gm37180	TEC	havana	chr1:3365731-3368549:-	0.14301596809432268	-0.002598538823305132	0.23826155776458793	0.8507048886815333	1	no	26812	30836	11620	30836
ENSMUSG00000095780	1	Gm24674	snRNA	ensembl	chr1:10009814-10009917:-	0.14301596809432268	-0.002598538823305132	0.23826155776458793	0.8507048886815333	1	no	26812	30836	11620	30836
ENSMUSG00000099845	1	Gm29273	processed_pseudogene	havana	chr1:11608139-11608400:-	0.14301596809432268	-0.002598538823305132	0.23826155776458793	0.8507048886815333	1	no	26812	30836	11620	30836
ENSMUSG00000085125	7	Gm16070	antisense	havana	chr1:17676027-17727646:-	0.14301596809432268	-0.002598538823305132	0.23826155776458793	0.8507048886815333	1	no	26812	30836	11620	30836
ENSMUSG00000104138	1	Gm36949	TEC	havana	chr1:21454691-21457017:-	0.14301596809432268	-0.002598538823305132	0.23826155776458793	0.8507048886815333	1	no	26812	30836	11620	30836
ENSMUSG00000102766	1	Gm6420	TEC	ensembl_havana	chr1:23255685-23256407:-	0.14301596809432268	-0.002598538823305132	0.23826155776458793	0.8507048886815333	1	no	26812	30836	11620	30836
ENSMUSG00000102495	1	Gm26524	TEC	ensembl_havana	chr1:24005505-24005894:+	0.14301596809432268	-0.002598538823305132	0.23826155776458793	0.8507048886815333	1	no	26812	30836	11620	30836
ENSMUSG00000082159	2	Gm7910	processed_pseudogene	havana	chr1:31736057-31736891:+	0.14301596809432268	-0.002598538823305132	0.23826155776458793	0.8507048886815333	1	no	26812	30836	11620	30836
ENSMUSG00000056870	9	Gulp1	protein_coding	ensembl_havana	chr1:44551511-44796838:+	0.14301596809432268	-0.002598538823305132	0.23826155776458793	0.8507048886815333	1	no	26812	30836	11620	30836
ENSMUSG00000101724	1	Gm29453	sense_intronic	havana	chr1:51847840-51849118:-	0.14301596809432268	-0.002598538823305132	0.23826155776458793	0.8507048886815333	1	no	26812	30836	11620	30836
ENSMUSG00000089093	3	Snord11	snoRNA	ensembl	chr1:59704790-59704873:+	0.14301596809432268	-0.002598538823305132	0.23826155776458793	0.8507048886815333	1	no	26812	30836	11620	30836
ENSMUSG00000026009	14	Icos	protein_coding	ensembl_havana	chr1:60977927-61000320:+	0.14301596809432268	-0.002598538823305132	0.23826155776458793	0.8507048886815333	1	no	26812	30836	11620	30836
ENSMUSG00000048480	5	Cxcr1	protein_coding	ensembl_havana	chr1:74191785-74194631:-	0.14301596809432268	-0.002598538823305132	0.23826155776458793	0.8507048886815333	1	no	26812	30836	11620	30836
ENSMUSG00000101722	1	Gm29125	lincRNA	havana	chr1:80382822-80386251:+	0.14301596809432268	-0.002598538823305132	0.23826155776458793	0.8507048886815333	1	no	26812	30836	11620	30836
ENSMUSG00000100170	1	Gm28942	lincRNA	havana	chr1:82819835-82820377:+	0.14301596809432268	-0.002598538823305132	0.23826155776458793	0.8507048886815333	1	no	26812	30836	11620	30836
ENSMUSG00000102571	1	Gm37967	TEC	havana	chr1:86917992-86920656:+	0.14301596809432268	-0.002598538823305132	0.23826155776458793	0.8507048886815333	1	no	26812	30836	11620	30836
ENSMUSG00000007805	4	Twist2	protein_coding	ensembl_havana	chr1:91801461-91848028:+	0.14301596809432268	-0.002598538823305132	0.23826155776458793	0.8507048886815333	1	no	26812	30836	11620	30836
ENSMUSG00000026321	7	Tnfrsf11a	protein_coding	ensembl_havana	chr1:105780718-105847981:+	0.14301596809432268	-0.002598538823305132	0.23826155776458793	0.8507048886815333	1	no	26812	30836	11620	30836
ENSMUSG00000026312	17	Cdh7	protein_coding	ensembl_havana	chr1:109982431-110140157:+	0.14301596809432268	-0.002598538823305132	0.23826155776458793	0.8507048886815333	1	no	26812	30836	11620	30836
ENSMUSG00000100636	1	Gm3551	processed_pseudogene	havana	chr1:119897461-119898124:+	0.14301596809432268	-0.002598538823305132	0.23826155776458793	0.8507048886815333	1	no	26812	30836	11620	30836
ENSMUSG00000086825	1	Gm15675	lincRNA	havana	chr1:130429781-130437191:-	0.14301596809432268	-0.002598538823305132	0.23826155776458793	0.8507048886815333	1	no	26812	30836	11620	30836
ENSMUSG00000026433	13	Rab29	protein_coding	ensembl_havana	chr1:131867224-131872887:+	0.14301596809432268	-0.002598538823305132	0.23826155776458793	0.8507048886815333	1	no	26812	30836	11620	30836
ENSMUSG00000033849	3	B3galt2	protein_coding	ensembl_havana	chr1:143640664-143654614:+	0.14301596809432268	-0.002598538823305132	0.23826155776458793	0.8507048886815333	1	no	26812	30836	11620	30836
ENSMUSG00000099617	1	Gm6550	processed_pseudogene	havana	chr1:145164951-145165943:-	0.14301596809432268	-0.002598538823305132	0.23826155776458793	0.8507048886815333	1	no	26812	30836	11620	30836
ENSMUSG00000101973	1	Gm29516	processed_pseudogene	havana	chr1:147990085-147990552:+	0.14301596809432268	-0.002598538823305132	0.23826155776458793	0.8507048886815333	1	no	26812	30836	11620	30836
ENSMUSG00000103391	1	Gm38302	TEC	havana	chr1:160604115-160606190:-	0.14301596809432268	-0.002598538823305132	0.23826155776458793	0.8507048886815333	1	no	26812	30836	11620	30836
ENSMUSG00000103200	1	Gm37328	sense_intronic	havana	chr1:160726042-160726681:-	0.14301596809432268	-0.002598538823305132	0.23826155776458793	0.8507048886815333	1	no	26812	30836	11620	30836
ENSMUSG00000103222	1	Gm37729	TEC	havana	chr1:160985758-160986929:+	0.14301596809432268	-0.002598538823305132	0.23826155776458793	0.8507048886815333	1	no	26812	30836	11620	30836
ENSMUSG00000066752	4	Gm10176	TEC	ensembl_havana	chr1:162477680-162479943:+	0.14301596809432268	-0.002598538823305132	0.23826155776458793	0.8507048886815333	1	no	26812	30836	11620	30836
ENSMUSG00000073490	11	Ifi207	protein_coding	ensembl_havana	chr1:173723427-173741747:-	0.14301596809432268	-0.002598538823305132	0.23826155776458793	0.8507048886815333	1	no	26812	30836	11620	30836
ENSMUSG00000101746	1	2310043L19Rik	lincRNA	havana	chr1:177641542-177642943:-	0.14301596809432268	-0.002598538823305132	0.23826155776458793	0.8507048886815333	1	no	26812	30836	11620	30836
ENSMUSG00000104424	1	Gm19058	processed_pseudogene	havana	chr1:187006007-187006604:-	0.14301596809432268	-0.002598538823305132	0.23826155776458793	0.8507048886815333	1	no	26812	30836	11620	30836
ENSMUSG00000103576	1	Gm38188	antisense	havana	chr1:191077825-191078680:-	0.14301596809432268	-0.002598538823305132	0.23826155776458793	0.8507048886815333	1	no	26812	30836	11620	30836
ENSMUSG00000103089	1	Gm38118	TEC	havana	chr1:193259616-193261837:-	0.14301596809432268	-0.002598538823305132	0.23826155776458793	0.8507048886815333	1	no	26812	30836	11620	30836
ENSMUSG00000079603	3	Gm13218	lincRNA	havana	chr2:9591219-9597843:-	0.14301596809432268	-0.002598538823305132	0.23826155776458793	0.8507048886815333	1	no	26812	30836	11620	30836
ENSMUSG00000076983	2	Mir297a-2	miRNA	mirbase	chr2:10472254-10472343:+	0.14301596809432268	-0.002598538823305132	0.23826155776458793	0.8507048886815333	1	no	26812	30836	11620	30836
ENSMUSG00000094190	1	Gm25451	miRNA	ensembl	chr2:10480365-10480485:+	0.14301596809432268	-0.002598538823305132	0.23826155776458793	0.8507048886815333	1	no	26812	30836	11620	30836
ENSMUSG00000095051	1	Gm25673	miRNA	ensembl	chr2:10502191-10502317:+	0.14301596809432268	-0.002598538823305132	0.23826155776458793	0.8507048886815333	1	no	26812	30836	11620	30836
ENSMUSG00000102900	1	Gm37811	TEC	havana	chr2:13009886-13012486:+	0.14301596809432268	-0.002598538823305132	0.23826155776458793	0.8507048886815333	1	no	26812	30836	11620	30836
ENSMUSG00000081245	2	Gm6587	processed_pseudogene	havana	chr2:15956925-15957537:+	0.14301596809432268	-0.002598538823305132	0.23826155776458793	0.8507048886815333	1	no	26812	30836	11620	30836
ENSMUSG00000084160	1	Gm13345	processed_pseudogene	havana	chr2:19509090-19509317:-	0.14301596809432268	-0.002598538823305132	0.23826155776458793	0.8507048886815333	1	no	26812	30836	11620	30836
ENSMUSG00000085477	7	Gm13335	antisense	havana	chr2:20420570-20432934:-	0.14301596809432268	-0.002598538823305132	0.23826155776458793	0.8507048886815333	1	no	26812	30836	11620	30836
ENSMUSG00000026983	10	Il1f5	protein_coding	ensembl_havana	chr2:24276954-24283426:+	0.14301596809432268	-0.002598538823305132	0.23826155776458793	0.8507048886815333	1	no	26812	30836	11620	30836
ENSMUSG00000093190	1	Gm22875	miRNA	ensembl	chr2:24936831-24936956:+	0.14301596809432268	-0.002598538823305132	0.23826155776458793	0.8507048886815333	1	no	26812	30836	11620	30836
ENSMUSG00000083043	1	Gm13433	processed_pseudogene	havana	chr2:25543479-25543718:+	0.14301596809432268	-0.002598538823305132	0.23826155776458793	0.8507048886815333	1	no	26812	30836	11620	30836
ENSMUSG00000118473	1	Lcn15	unitary_pseudogene	havana	chr2:25644097-25648772:+	0.14301596809432268	-0.002598538823305132	0.23826155776458793	0.8507048886815333	1	no	26812	30836	11620	30836
ENSMUSG00000094464	2	Olfr339	protein_coding	ensembl_havana	chr2:36418947-36426123:+	0.14301596809432268	-0.002598538823305132	0.23826155776458793	0.8507048886815333	1	no	26812	30836	11620	30836
ENSMUSG00000094266	1	Olfr340	protein_coding	ensembl_havana	chr2:36452587-36453525:+	0.14301596809432268	-0.002598538823305132	0.23826155776458793	0.8507048886815333	1	no	26812	30836	11620	30836
ENSMUSG00000098383	1	Gm27197	antisense	havana	chr2:38347357-38348316:-	0.14301596809432268	-0.002598538823305132	0.23826155776458793	0.8507048886815333	1	no	26812	30836	11620	30836
ENSMUSG00000026866	16	Kynu	protein_coding	ensembl_havana	chr2:43555329-43682715:+	0.14301596809432268	-0.002598538823305132	0.23826155776458793	0.8507048886815333	1	no	26812	30836	11620	30836
ENSMUSG00000083510	1	Gm13478	processed_pseudogene	havana	chr2:45647191-45647603:+	0.14301596809432268	-0.002598538823305132	0.23826155776458793	0.8507048886815333	1	no	26812	30836	11620	30836
ENSMUSG00000026989	5	Dapl1	protein_coding	ensembl_havana	chr2:59484653-59505020:+	0.14301596809432268	-0.002598538823305132	0.23826155776458793	0.8507048886815333	1	no	26812	30836	11620	30836
ENSMUSG00000102286	1	Gm37004	TEC	havana	chr2:78972672-79098851:+	0.14301596809432268	-0.002598538823305132	0.23826155776458793	0.8507048886815333	1	no	26812	30836	11620	30836
ENSMUSG00000085921	1	Gm13752	antisense	havana	chr2:80394897-80400525:+	0.14301596809432268	-0.002598538823305132	0.23826155776458793	0.8507048886815333	1	no	26812	30836	11620	30836
ENSMUSG00000075197	3	Olfr1046	protein_coding	ensembl_havana	chr2:86214987-86219314:-	0.14301596809432268	-0.002598538823305132	0.23826155776458793	0.8507048886815333	1	no	26812	30836	11620	30836
ENSMUSG00000068824	4	Olfr1083-ps	polymorphic_pseudogene	havana	chr2:86606627-86607569:-	0.14301596809432268	-0.002598538823305132	0.23826155776458793	0.8507048886815333	1	no	26812	30836	11620	30836
ENSMUSG00000050772	2	Olfr1124	protein_coding	ensembl_havana	chr2:87430275-87436623:+	0.14301596809432268	-0.002598538823305132	0.23826155776458793	0.8507048886815333	1	no	26812	30836	11620	30836
ENSMUSG00000049372	11	Olfr1183	protein_coding	ensembl_havana	chr2:88454867-88469199:+	0.14301596809432268	-0.002598538823305132	0.23826155776458793	0.8507048886815333	1	no	26812	30836	11620	30836
ENSMUSG00000085448	1	Gm13963	antisense	havana	chr2:113387107-113441094:-	0.14301596809432268	-0.002598538823305132	0.23826155776458793	0.8507048886815333	1	no	26812	30836	11620	30836
ENSMUSG00000045339	7	A930104D05Rik	lincRNA	ensembl_havana	chr2:118270233-118276169:-	0.14301596809432268	-0.002598538823305132	0.23826155776458793	0.8507048886815333	1	no	26812	30836	11620	30836
ENSMUSG00000081445	1	Rpl23a-ps4	processed_pseudogene	havana	chr2:132662242-132662696:+	0.14301596809432268	-0.002598538823305132	0.23826155776458793	0.8507048886815333	1	no	26812	30836	11620	30836
ENSMUSG00000082313	1	Gm11701	processed_pseudogene	havana	chr2:144364127-144365627:-	0.14301596809432268	-0.002598538823305132	0.23826155776458793	0.8507048886815333	1	no	26812	30836	11620	30836
ENSMUSG00000093687	1	Gm20637	processed_pseudogene	havana	chr2:155546385-155546846:+	0.14301596809432268	-0.002598538823305132	0.23826155776458793	0.8507048886815333	1	no	26812	30836	11620	30836
ENSMUSG00000085546	1	Gm14252	antisense	havana	chr2:156332317-156339381:-	0.14301596809432268	-0.002598538823305132	0.23826155776458793	0.8507048886815333	1	no	26812	30836	11620	30836
ENSMUSG00000083913	1	Gm14219	processed_pseudogene	havana	chr2:159456170-159456457:-	0.14301596809432268	-0.002598538823305132	0.23826155776458793	0.8507048886815333	1	no	26812	30836	11620	30836
ENSMUSG00000087617	1	Gm14268	lincRNA	havana	chr2:166380828-166398187:-	0.14301596809432268	-0.002598538823305132	0.23826155776458793	0.8507048886815333	1	no	26812	30836	11620	30836
ENSMUSG00000085608	1	Gm16354	unprocessed_pseudogene	havana	chr2:175023354-175023503:-	0.14301596809432268	-0.002598538823305132	0.23826155776458793	0.8507048886815333	1	no	26812	30836	11620	30836
ENSMUSG00000015627	5	Gata5	protein_coding	ensembl_havana	chr2:180325133-180334699:-	0.14301596809432268	-0.002598538823305132	0.23826155776458793	0.8507048886815333	1	no	26812	30836	11620	30836
ENSMUSG00000089612	1	Gm22708	snRNA	ensembl	chr2:181425935-181426037:-	0.14301596809432268	-0.002598538823305132	0.23826155776458793	0.8507048886815333	1	no	26812	30836	11620	30836
ENSMUSG00000098505	3	Gm14496	protein_coding	ensembl_havana	chr2:181991129-182003861:+	0.14301596809432268	-0.002598538823305132	0.23826155776458793	0.8507048886815333	1	no	26812	30836	11620	30836
ENSMUSG00000081020	1	Gm14509	processed_pseudogene	havana	chrX:8971505-8972790:+	0.14301596809432268	-0.002598538823305132	0.23826155776458793	0.8507048886815333	1	no	26812	30836	11620	30836
ENSMUSG00000082175	1	Gm14563	processed_pseudogene	havana	chrX:22205170-22205523:-	0.14301596809432268	-0.002598538823305132	0.23826155776458793	0.8507048886815333	1	no	26812	30836	11620	30836
ENSMUSG00000079642	2	Gm6268	protein_coding	havana	chrX:36401280-36404655:+	0.14301596809432268	-0.002598538823305132	0.23826155776458793	0.8507048886815333	1	no	26812	30836	11620	30836
ENSMUSG00000051361	7	6030498E09Rik	protein_coding	ensembl_havana	chrX:38772671-38962686:+	0.14301596809432268	-0.002598538823305132	0.23826155776458793	0.8507048886815333	1	no	26812	30836	11620	30836
ENSMUSG00000082950	1	Gm7834	processed_pseudogene	havana	chrX:51212511-51212947:-	0.14301596809432268	-0.002598538823305132	0.23826155776458793	0.8507048886815333	1	no	26812	30836	11620	30836
ENSMUSG00000118650	1	BX001028.1	unprocessed_pseudogene	havana	chrX:55955419-55959872:-	0.14301596809432268	-0.002598538823305132	0.23826155776458793	0.8507048886815333	1	no	26812	30836	11620	30836
ENSMUSG00000067835	4	Gm14661	antisense	havana	chrX:60557728-60807993:+	0.14301596809432268	-0.002598538823305132	0.23826155776458793	0.8507048886815333	1	no	26812	30836	11620	30836
ENSMUSG00000070078	1	Mir463	miRNA	mirbase	chrX:66799223-66799297:-	0.14301596809432268	-0.002598538823305132	0.23826155776458793	0.8507048886815333	1	no	26812	30836	11620	30836
ENSMUSG00000056380	13	Gpr50	protein_coding	ensembl_havana	chrX:71663667-71669257:+	0.14301596809432268	-0.002598538823305132	0.23826155776458793	0.8507048886815333	1	no	26812	30836	11620	30836
ENSMUSG00000033361	13	Prrg3	protein_coding	ensembl_havana	chrX:71962624-71972722:+	0.14301596809432268	-0.002598538823305132	0.23826155776458793	0.8507048886815333	1	no	26812	30836	11620	30836
ENSMUSG00000092255	1	Gm20455	processed_transcript	havana	chrX:73097187-73104886:+	0.14301596809432268	-0.002598538823305132	0.23826155776458793	0.8507048886815333	1	no	26812	30836	11620	30836
ENSMUSG00000109368	1	Gm45015	protein_coding	havana	chrX:73334996-73336840:-	0.14301596809432268	-0.002598538823305132	0.23826155776458793	0.8507048886815333	1	no	26812	30836	11620	30836
ENSMUSG00000081804	1	Xlr5d-ps	unprocessed_pseudogene	havana	chrX:74652679-74659486:+	0.14301596809432268	-0.002598538823305132	0.23826155776458793	0.8507048886815333	1	no	26812	30836	11620	30836
ENSMUSG00000083637	1	Gm14754	processed_pseudogene	havana	chrX:81271770-81272495:-	0.14301596809432268	-0.002598538823305132	0.23826155776458793	0.8507048886815333	1	no	26812	30836	11620	30836
ENSMUSG00000080813	1	Gm14828	processed_pseudogene	havana	chrX:100337514-100338668:+	0.14301596809432268	-0.002598538823305132	0.23826155776458793	0.8507048886815333	1	no	26812	30836	11620	30836
ENSMUSG00000082191	1	Gm5166	unprocessed_pseudogene	havana	chrX:102794298-102796833:+	0.14301596809432268	-0.002598538823305132	0.23826155776458793	0.8507048886815333	1	no	26812	30836	11620	30836
ENSMUSG00000082812	1	Gm14860	processed_pseudogene	havana	chrX:103514922-103515350:+	0.14301596809432268	-0.002598538823305132	0.23826155776458793	0.8507048886815333	1	no	26812	30836	11620	30836
ENSMUSG00000031330	8	Zcchc13	protein_coding	ensembl_havana	chrX:103630586-103631670:+	0.14301596809432268	-0.002598538823305132	0.23826155776458793	0.8507048886815333	1	no	26812	30836	11620	30836
ENSMUSG00000081689	1	Gm9166	processed_pseudogene	havana	chrX:103925536-103926984:-	0.14301596809432268	-0.002598538823305132	0.23826155776458793	0.8507048886815333	1	no	26812	30836	11620	30836
ENSMUSG00000082630	1	Gm14834	processed_pseudogene	havana	chrX:107174610-107175494:-	0.14301596809432268	-0.002598538823305132	0.23826155776458793	0.8507048886815333	1	no	26812	30836	11620	30836
ENSMUSG00000081807	1	Gm14849	processed_pseudogene	havana	chrX:108060304-108065130:+	0.14301596809432268	-0.002598538823305132	0.23826155776458793	0.8507048886815333	1	no	26812	30836	11620	30836
ENSMUSG00000083103	1	Gm6429	processed_pseudogene	havana	chrX:112822222-112822696:-	0.14301596809432268	-0.002598538823305132	0.23826155776458793	0.8507048886815333	1	no	26812	30836	11620	30836
ENSMUSG00000086431	1	Gm14929	lincRNA	havana	chrX:119747626-119749677:-	0.14301596809432268	-0.002598538823305132	0.23826155776458793	0.8507048886815333	1	no	26812	30836	11620	30836
ENSMUSG00000043569	7	Cldn34c4	protein_coding	havana	chrX:127721182-127736554:-	0.14301596809432268	-0.002598538823305132	0.23826155776458793	0.8507048886815333	1	no	26812	30836	11620	30836
ENSMUSG00000084047	1	Gm14984	processed_pseudogene	havana	chrX:130400957-130402219:-	0.14301596809432268	-0.002598538823305132	0.23826155776458793	0.8507048886815333	1	no	26812	30836	11620	30836
ENSMUSG00000094643	1	Gm8303	processed_pseudogene	havana	chrX:148108570-148110331:+	0.14301596809432268	-0.002598538823305132	0.23826155776458793	0.8507048886815333	1	no	26812	30836	11620	30836
ENSMUSG00000079374	2	Gm8334	protein_coding	ensembl	chrX:148613253-148615153:-	0.14301596809432268	-0.002598538823305132	0.23826155776458793	0.8507048886815333	1	no	26812	30836	11620	30836
ENSMUSG00000082906	1	Smt3h1-ps	processed_pseudogene	havana	chrX:153783340-153783619:+	0.14301596809432268	-0.002598538823305132	0.23826155776458793	0.8507048886815333	1	no	26812	30836	11620	30836
ENSMUSG00000087108	1	Gm16093	antisense	havana	chr3:19227780-19240987:+	0.14301596809432268	-0.002598538823305132	0.23826155776458793	0.8507048886815333	1	no	26812	30836	11620	30836
ENSMUSG00000102505	1	1600017P15Rik	TEC	havana	chr3:30594844-30595733:-	0.14301596809432268	-0.002598538823305132	0.23826155776458793	0.8507048886815333	1	no	26812	30836	11620	30836
ENSMUSG00000105739	1	Gm5708	processed_pseudogene	havana	chr3:34183307-34184192:+	0.14301596809432268	-0.002598538823305132	0.23826155776458793	0.8507048886815333	1	no	26812	30836	11620	30836
ENSMUSG00000104437	1	Gm37424	processed_pseudogene	havana	chr3:49530750-49531310:+	0.14301596809432268	-0.002598538823305132	0.23826155776458793	0.8507048886815333	1	no	26812	30836	11620	30836
ENSMUSG00000103568	1	Gm29741	processed_pseudogene	havana	chr3:49643707-49644127:+	0.14301596809432268	-0.002598538823305132	0.23826155776458793	0.8507048886815333	1	no	26812	30836	11620	30836
ENSMUSG00000102715	1	Gm6209	processed_transcript	havana	chr3:50516399-50607223:-	0.14301596809432268	-0.002598538823305132	0.23826155776458793	0.8507048886815333	1	no	26812	30836	11620	30836
ENSMUSG00000106006	1	Gm17951	processed_pseudogene	havana	chr3:57809762-57810257:-	0.14301596809432268	-0.002598538823305132	0.23826155776458793	0.8507048886815333	1	no	26812	30836	11620	30836
ENSMUSG00000093474	1	Vmn2r-ps12	unprocessed_pseudogene	havana	chr3:64744749-64745645:-	0.14301596809432268	-0.002598538823305132	0.23826155776458793	0.8507048886815333	1	no	26812	30836	11620	30836
ENSMUSG00000104227	1	Gm37050	processed_pseudogene	havana	chr3:74323527-74323992:-	0.14301596809432268	-0.002598538823305132	0.23826155776458793	0.8507048886815333	1	no	26812	30836	11620	30836
ENSMUSG00000068957	1	4930589L23Rik	lincRNA	ensembl_havana	chr3:79568192-79572580:+	0.14301596809432268	-0.002598538823305132	0.23826155776458793	0.8507048886815333	1	no	26812	30836	11620	30836
ENSMUSG00000028008	10	Asic5	protein_coding	ensembl_havana	chr3:81982290-82021233:+	0.14301596809432268	-0.002598538823305132	0.23826155776458793	0.8507048886815333	1	no	26812	30836	11620	30836
ENSMUSG00000102137	1	Rpl28-ps2	processed_pseudogene	havana	chr3:83686721-83687274:+	0.14301596809432268	-0.002598538823305132	0.23826155776458793	0.8507048886815333	1	no	26812	30836	11620	30836
ENSMUSG00000103741	1	Gm38241	processed_pseudogene	havana	chr3:84556890-84557787:-	0.14301596809432268	-0.002598538823305132	0.23826155776458793	0.8507048886815333	1	no	26812	30836	11620	30836
ENSMUSG00000098397	1	Mir7669	miRNA	mirbase	chr3:90011153-90011210:-	0.14301596809432268	-0.002598538823305132	0.23826155776458793	0.8507048886815333	1	no	26812	30836	11620	30836
ENSMUSG00000103628	1	Gm37361	processed_pseudogene	havana	chr3:93100466-93100597:-	0.14301596809432268	-0.002598538823305132	0.23826155776458793	0.8507048886815333	1	no	26812	30836	11620	30836
ENSMUSG00000106061	1	Gm43773	sense_intronic	havana	chr3:94533805-94535966:-	0.14301596809432268	-0.002598538823305132	0.23826155776458793	0.8507048886815333	1	no	26812	30836	11620	30836
ENSMUSG00000097189	1	Gm26594	lincRNA	havana	chr3:95855966-95861485:+	0.14301596809432268	-0.002598538823305132	0.23826155776458793	0.8507048886815333	1	no	26812	30836	11620	30836
ENSMUSG00000081569	1	Gm12490	processed_pseudogene	havana	chr3:101260917-101261476:+	0.14301596809432268	-0.002598538823305132	0.23826155776458793	0.8507048886815333	1	no	26812	30836	11620	30836
ENSMUSG00000104855	1	Gm43709	unprocessed_pseudogene	havana	chr3:106177832-106179175:-	0.14301596809432268	-0.002598538823305132	0.23826155776458793	0.8507048886815333	1	no	26812	30836	11620	30836
ENSMUSG00000083079	4	Amy2b	unprocessed_pseudogene	havana	chr3:113147656-113156727:-	0.14301596809432268	-0.002598538823305132	0.23826155776458793	0.8507048886815333	1	no	26812	30836	11620	30836
ENSMUSG00000105017	1	Gm43107	TEC	havana	chr3:115913809-115914063:-	0.14301596809432268	-0.002598538823305132	0.23826155776458793	0.8507048886815333	1	no	26812	30836	11620	30836
ENSMUSG00000106369	1	Gm43355	transcribed_unprocessed_pseudogene	havana	chr3:127479435-127481427:-	0.14301596809432268	-0.002598538823305132	0.23826155776458793	0.8507048886815333	1	no	26812	30836	11620	30836
ENSMUSG00000105595	1	Gm49316	processed_pseudogene	havana	chr3:133579627-133579901:-	0.14301596809432268	-0.002598538823305132	0.23826155776458793	0.8507048886815333	1	no	26812	30836	11620	30836
ENSMUSG00000105900	1	Gm43240	antisense	havana	chr3:144808376-144813538:+	0.14301596809432268	-0.002598538823305132	0.23826155776458793	0.8507048886815333	1	no	26812	30836	11620	30836
ENSMUSG00000092795	2	Gm22690	miRNA	ensembl	chr4:16129566-16129675:-	0.14301596809432268	-0.002598538823305132	0.23826155776458793	0.8507048886815333	1	no	26812	30836	11620	30836
ENSMUSG00000073991	4	Cnbd1	protein_coding	havana	chr4:18860454-19122526:-	0.14301596809432268	-0.002598538823305132	0.23826155776458793	0.8507048886815333	1	no	26812	30836	11620	30836
ENSMUSG00000028287	4	1700009N14Rik	protein_coding	ensembl_havana	chr4:39450295-39451776:+	0.14301596809432268	-0.002598538823305132	0.23826155776458793	0.8507048886815333	1	no	26812	30836	11620	30836
ENSMUSG00000102880	1	4930517J16Rik	TEC	havana	chr4:44669330-44670897:+	0.14301596809432268	-0.002598538823305132	0.23826155776458793	0.8507048886815333	1	no	26812	30836	11620	30836
ENSMUSG00000083153	1	Gm12459	processed_pseudogene	havana	chr4:49746731-49747246:-	0.14301596809432268	-0.002598538823305132	0.23826155776458793	0.8507048886815333	1	no	26812	30836	11620	30836
ENSMUSG00000100713	1	Ifna7	protein_coding	ensembl_havana	chr4:88816228-88816800:+	0.14301596809432268	-0.002598538823305132	0.23826155776458793	0.8507048886815333	1	no	26812	30836	11620	30836
ENSMUSG00000098669	1	Gm27580	misc_RNA	ensembl	chr4:89445219-89445367:+	0.14301596809432268	-0.002598538823305132	0.23826155776458793	0.8507048886815333	1	no	26812	30836	11620	30836
ENSMUSG00000087289	2	4933424M12Rik	lincRNA	havana	chr4:107783720-107789921:+	0.14301596809432268	-0.002598538823305132	0.23826155776458793	0.8507048886815333	1	no	26812	30836	11620	30836
ENSMUSG00000087807	1	Gm25559	miRNA	ensembl	chr4:117570134-117570207:+	0.14301596809432268	-0.002598538823305132	0.23826155776458793	0.8507048886815333	1	no	26812	30836	11620	30836
ENSMUSG00000078577	3	Tmco2	protein_coding	ensembl_havana	chr4:121105651-121109226:-	0.14301596809432268	-0.002598538823305132	0.23826155776458793	0.8507048886815333	1	no	26812	30836	11620	30836
ENSMUSG00000085263	1	1700125G02Rik	antisense	havana	chr4:124890888-124894782:-	0.14301596809432268	-0.002598538823305132	0.23826155776458793	0.8507048886815333	1	no	26812	30836	11620	30836
ENSMUSG00000023120	9	Ldc1	protein_coding	ensembl_havana	chr4:130209109-130222401:-	0.14301596809432268	-0.002598538823305132	0.23826155776458793	0.8507048886815333	1	no	26812	30836	11620	30836
ENSMUSG00000081647	1	Gm13022	processed_pseudogene	havana	chr4:132801970-132802254:-	0.14301596809432268	-0.002598538823305132	0.23826155776458793	0.8507048886815333	1	no	26812	30836	11620	30836
ENSMUSG00000084032	1	Gm12991	processed_pseudogene	havana	chr4:135377158-135377235:+	0.14301596809432268	-0.002598538823305132	0.23826155776458793	0.8507048886815333	1	no	26812	30836	11620	30836
ENSMUSG00000089081	1	Gm24002	snRNA	ensembl	chr4:148539127-148539230:+	0.14301596809432268	-0.002598538823305132	0.23826155776458793	0.8507048886815333	1	no	26812	30836	11620	30836
ENSMUSG00000080807	1	Gm13117	processed_pseudogene	havana	chr4:154043733-154044423:-	0.14301596809432268	-0.002598538823305132	0.23826155776458793	0.8507048886815333	1	no	26812	30836	11620	30836
ENSMUSG00000090701	1	Gm6486	unprocessed_pseudogene	havana	chr5:3070743-3072522:+	0.14301596809432268	-0.002598538823305132	0.23826155776458793	0.8507048886815333	1	no	26812	30836	11620	30836
ENSMUSG00000061601	15	Pclo	protein_coding	ensembl_havana	chr5:14514918-14863459:+	0.14301596809432268	-0.002598538823305132	0.23826155776458793	0.8507048886815333	1	no	26812	30836	11620	30836
ENSMUSG00000092510	1	Gm18343	processed_pseudogene	havana	chr5:25450305-25450908:+	0.14301596809432268	-0.002598538823305132	0.23826155776458793	0.8507048886815333	1	no	26812	30836	11620	30836
ENSMUSG00000105744	1	Gm43141	processed_pseudogene	havana	chr5:25532158-25532431:-	0.14301596809432268	-0.002598538823305132	0.23826155776458793	0.8507048886815333	1	no	26812	30836	11620	30836
ENSMUSG00000078182	4	Gm6083	processed_pseudogene	ensembl_havana	chr5:29538153-29538509:+	0.14301596809432268	-0.002598538823305132	0.23826155776458793	0.8507048886815333	1	no	26812	30836	11620	30836
ENSMUSG00000106311	1	Gm43755	sense_intronic	havana	chr5:30366046-30366490:+	0.14301596809432268	-0.002598538823305132	0.23826155776458793	0.8507048886815333	1	no	26812	30836	11620	30836
ENSMUSG00000057290	5	Gm15732	processed_pseudogene	havana	chr5:37404384-37404863:-	0.14301596809432268	-0.002598538823305132	0.23826155776458793	0.8507048886815333	1	no	26812	30836	11620	30836
ENSMUSG00000105384	1	Gm43396	processed_pseudogene	havana	chr5:55583645-55584350:-	0.14301596809432268	-0.002598538823305132	0.23826155776458793	0.8507048886815333	1	no	26812	30836	11620	30836
ENSMUSG00000029108	14	Pcdh7	protein_coding	ensembl_havana	chr5:57717967-58133230:+	0.14301596809432268	-0.002598538823305132	0.23826155776458793	0.8507048886815333	1	no	26812	30836	11620	30836
ENSMUSG00000087748	1	Gm25154	rRNA	ensembl	chr5:65136302-65136420:+	0.14301596809432268	-0.002598538823305132	0.23826155776458793	0.8507048886815333	1	no	26812	30836	11620	30836
ENSMUSG00000097092	2	Gm26725	antisense	havana	chr5:66151212-66174945:+	0.14301596809432268	-0.002598538823305132	0.23826155776458793	0.8507048886815333	1	no	26812	30836	11620	30836
ENSMUSG00000107312	1	Gm43229	TEC	havana	chr5:69275721-69277570:-	0.14301596809432268	-0.002598538823305132	0.23826155776458793	0.8507048886815333	1	no	26812	30836	11620	30836
ENSMUSG00000079451	9	Tmprss11g	protein_coding	ensembl_havana	chr5:86485876-86518600:-	0.14301596809432268	-0.002598538823305132	0.23826155776458793	0.8507048886815333	1	no	26812	30836	11620	30836
ENSMUSG00000106593	1	Gm7048	processed_pseudogene	havana	chr5:88231350-88233240:+	0.14301596809432268	-0.002598538823305132	0.23826155776458793	0.8507048886815333	1	no	26812	30836	11620	30836
ENSMUSG00000107159	1	Gm7919	unprocessed_pseudogene	havana	chr5:93738096-93740783:+	0.14301596809432268	-0.002598538823305132	0.23826155776458793	0.8507048886815333	1	no	26812	30836	11620	30836
ENSMUSG00000023078	6	Cxcl13	protein_coding	ensembl_havana	chr5:95956951-95961068:+	0.14301596809432268	-0.002598538823305132	0.23826155776458793	0.8507048886815333	1	no	26812	30836	11620	30836
ENSMUSG00000098793	1	Gm27286	misc_RNA	ensembl	chr5:100429329-100429507:+	0.14301596809432268	-0.002598538823305132	0.23826155776458793	0.8507048886815333	1	no	26812	30836	11620	30836
ENSMUSG00000097986	2	Gm26953	lincRNA	havana	chr5:112215461-112233720:+	0.14301596809432268	-0.002598538823305132	0.23826155776458793	0.8507048886815333	1	no	26812	30836	11620	30836
ENSMUSG00000107172	1	4933430H06Rik	TEC	havana	chr5:116501374-116502716:-	0.14301596809432268	-0.002598538823305132	0.23826155776458793	0.8507048886815333	1	no	26812	30836	11620	30836
ENSMUSG00000106829	1	Gm3786	processed_pseudogene	havana	chr5:117294029-117294406:-	0.14301596809432268	-0.002598538823305132	0.23826155776458793	0.8507048886815333	1	no	26812	30836	11620	30836
ENSMUSG00000107199	1	Gm42550	TEC	havana	chr5:117520699-117521658:+	0.14301596809432268	-0.002598538823305132	0.23826155776458793	0.8507048886815333	1	no	26812	30836	11620	30836
ENSMUSG00000082760	2	Gm15546	processed_pseudogene	havana	chr5:121471563-121472388:-	0.14301596809432268	-0.002598538823305132	0.23826155776458793	0.8507048886815333	1	no	26812	30836	11620	30836
ENSMUSG00000104877	1	Gm42651	TEC	havana	chr5:123682130-123683468:-	0.14301596809432268	-0.002598538823305132	0.23826155776458793	0.8507048886815333	1	no	26812	30836	11620	30836
ENSMUSG00000106261	1	Gm34086	lincRNA	havana	chr5:124032361-124076299:+	0.14301596809432268	-0.002598538823305132	0.23826155776458793	0.8507048886815333	1	no	26812	30836	11620	30836
ENSMUSG00000105673	1	1700081B01Rik	lincRNA	havana	chr5:126706914-126736252:+	0.14301596809432268	-0.002598538823305132	0.23826155776458793	0.8507048886815333	1	no	26812	30836	11620	30836
ENSMUSG00000105584	1	Gm42588	TEC	havana	chr5:131608297-131609593:-	0.14301596809432268	-0.002598538823305132	0.23826155776458793	0.8507048886815333	1	no	26812	30836	11620	30836
ENSMUSG00000105726	1	Gm42443	TEC	havana	chr5:131694721-131695875:-	0.14301596809432268	-0.002598538823305132	0.23826155776458793	0.8507048886815333	1	no	26812	30836	11620	30836
ENSMUSG00000105720	1	Gm42440	TEC	havana	chr5:131932396-131934679:-	0.14301596809432268	-0.002598538823305132	0.23826155776458793	0.8507048886815333	1	no	26812	30836	11620	30836
ENSMUSG00000106913	1	9430007M09Rik	TEC	havana	chr5:135264326-135265129:+	0.14301596809432268	-0.002598538823305132	0.23826155776458793	0.8507048886815333	1	no	26812	30836	11620	30836
ENSMUSG00000042985	7	Upk3b	protein_coding	ensembl_havana	chr5:136038496-136046487:+	0.14301596809432268	-0.002598538823305132	0.23826155776458793	0.8507048886815333	1	no	26812	30836	11620	30836
ENSMUSG00000106058	1	Gm43013	processed_pseudogene	havana	chr5:137309396-137309642:+	0.14301596809432268	-0.002598538823305132	0.23826155776458793	0.8507048886815333	1	no	26812	30836	11620	30836
ENSMUSG00000029510	15	Gpc2	protein_coding	ensembl_havana	chr5:138273655-138280005:-	0.14301596809432268	-0.002598538823305132	0.23826155776458793	0.8507048886815333	1	no	26812	30836	11620	30836
ENSMUSG00000061707	5	Gm4871	protein_coding	ensembl_havana	chr5:145029600-145032754:-	0.14301596809432268	-0.002598538823305132	0.23826155776458793	0.8507048886815333	1	no	26812	30836	11620	30836
ENSMUSG00000085639	1	Gm15410	antisense	havana	chr5:148946592-148948866:-	0.14301596809432268	-0.002598538823305132	0.23826155776458793	0.8507048886815333	1	no	26812	30836	11620	30836
ENSMUSG00000097396	1	Gm26556	TEC	havana	chr6:4958983-4959302:+	0.14301596809432268	-0.002598538823305132	0.23826155776458793	0.8507048886815333	1	no	26812	30836	11620	30836
ENSMUSG00000032667	17	Pon2	protein_coding	ensembl_havana	chr6:5264147-5298455:-	0.14301596809432268	-0.002598538823305132	0.23826155776458793	0.8507048886815333	1	no	26812	30836	11620	30836
ENSMUSG00000019577	6	Pdk4	protein_coding	ensembl_havana	chr6:5483351-5496309:-	0.14301596809432268	-0.002598538823305132	0.23826155776458793	0.8507048886815333	1	no	26812	30836	11620	30836
ENSMUSG00000094367	1	Gm26058	snRNA	ensembl	chr6:10840587-10840693:-	0.14301596809432268	-0.002598538823305132	0.23826155776458793	0.8507048886815333	1	no	26812	30836	11620	30836
ENSMUSG00000107562	1	Gm44412	processed_pseudogene	havana	chr6:13913155-13913448:-	0.14301596809432268	-0.002598538823305132	0.23826155776458793	0.8507048886815333	1	no	26812	30836	11620	30836
ENSMUSG00000084861	1	1700095J07Rik	lincRNA	havana	chr6:30304605-30331779:+	0.14301596809432268	-0.002598538823305132	0.23826155776458793	0.8507048886815333	1	no	26812	30836	11620	30836
ENSMUSG00000103797	1	Gm18964	processed_pseudogene	havana	chr6:41306203-41306765:-	0.14301596809432268	-0.002598538823305132	0.23826155776458793	0.8507048886815333	1	no	26812	30836	11620	30836
ENSMUSG00000107904	1	Gm44213	processed_pseudogene	havana	chr6:44965923-44966625:+	0.14301596809432268	-0.002598538823305132	0.23826155776458793	0.8507048886815333	1	no	26812	30836	11620	30836
ENSMUSG00000052730	7	Gm5111	processed_transcript	ensembl_havana	chr6:48589445-48590584:+	0.14301596809432268	-0.002598538823305132	0.23826155776458793	0.8507048886815333	1	no	26812	30836	11620	30836
ENSMUSG00000054435	16	Gimap4	protein_coding	ensembl_havana	chr6:48684549-48692060:+	0.14301596809432268	-0.002598538823305132	0.23826155776458793	0.8507048886815333	1	no	26812	30836	11620	30836
ENSMUSG00000047115	15	Fam221a	protein_coding	ensembl_havana	chr6:49367739-49390539:+	0.14301596809432268	-0.002598538823305132	0.23826155776458793	0.8507048886815333	1	no	26812	30836	11620	30836
ENSMUSG00000093878	1	Gm25458	miRNA	ensembl	chr6:55308805-55308905:-	0.14301596809432268	-0.002598538823305132	0.23826155776458793	0.8507048886815333	1	no	26812	30836	11620	30836
ENSMUSG00000115199	1	Vmn1r15	protein_coding	ensembl_havana	chr6:57257952-57259972:+	0.14301596809432268	-0.002598538823305132	0.23826155776458793	0.8507048886815333	1	no	26812	30836	11620	30836
ENSMUSG00000093741	1	Gm20672	processed_pseudogene	havana	chr6:58512271-58512531:+	0.14301596809432268	-0.002598538823305132	0.23826155776458793	0.8507048886815333	1	no	26812	30836	11620	30836
ENSMUSG00000105305	1	Gm8872	processed_pseudogene	havana	chr6:70459665-70461005:+	0.14301596809432268	-0.002598538823305132	0.23826155776458793	0.8507048886815333	1	no	26812	30836	11620	30836
ENSMUSG00000105862	1	Igkv3-12-1	IG_V_pseudogene	havana	chr6:70497681-70498273:-	0.14301596809432268	-0.002598538823305132	0.23826155776458793	0.8507048886815333	1	no	26812	30836	11620	30836
ENSMUSG00000100174	1	Gm28719	TEC	havana	chr6:86498781-86500537:+	0.14301596809432268	-0.002598538823305132	0.23826155776458793	0.8507048886815333	1	no	26812	30836	11620	30836
ENSMUSG00000107676	1	Gm44178	TEC	havana	chr6:88919708-88922637:+	0.14301596809432268	-0.002598538823305132	0.23826155776458793	0.8507048886815333	1	no	26812	30836	11620	30836
ENSMUSG00000108019	1	Gm44108	processed_pseudogene	havana	chr6:100626519-100626940:-	0.14301596809432268	-0.002598538823305132	0.23826155776458793	0.8507048886815333	1	no	26812	30836	11620	30836
ENSMUSG00000030074	9	Gxylt2	protein_coding	ensembl_havana	chr6:100704734-100810913:+	0.14301596809432268	-0.002598538823305132	0.23826155776458793	0.8507048886815333	1	no	26812	30836	11620	30836
ENSMUSG00000107496	1	4933431M02Rik	lincRNA	havana	chr6:107627774-107632549:+	0.14301596809432268	-0.002598538823305132	0.23826155776458793	0.8507048886815333	1	no	26812	30836	11620	30836
ENSMUSG00000108188	1	Gm43865	processed_pseudogene	havana	chr6:112991372-112991498:-	0.14301596809432268	-0.002598538823305132	0.23826155776458793	0.8507048886815333	1	no	26812	30836	11620	30836
ENSMUSG00000033963	16	Fancd2os	protein_coding	ensembl_havana	chr6:113596761-113600715:-	0.14301596809432268	-0.002598538823305132	0.23826155776458793	0.8507048886815333	1	no	26812	30836	11620	30836
ENSMUSG00000087327	1	Gm15884	antisense	havana	chr6:124715573-124718831:-	0.14301596809432268	-0.002598538823305132	0.23826155776458793	0.8507048886815333	1	no	26812	30836	11620	30836
ENSMUSG00000030330	15	Ing4	protein_coding	ensembl_havana	chr6:125039760-125049265:+	0.14301596809432268	-0.002598538823305132	0.23826155776458793	0.8507048886815333	1	no	26812	30836	11620	30836
ENSMUSG00000089558	1	Gm24174	rRNA	ensembl	chr6:140166535-140166645:-	0.14301596809432268	-0.002598538823305132	0.23826155776458793	0.8507048886815333	1	no	26812	30836	11620	30836
ENSMUSG00000041681	2	Iapp	protein_coding	ensembl_havana	chr6:142298423-142303961:+	0.14301596809432268	-0.002598538823305132	0.23826155776458793	0.8507048886815333	1	no	26812	30836	11620	30836
ENSMUSG00000091292	1	Gm3104	unprocessed_pseudogene	havana	chr7:3086001-3087834:+	0.14301596809432268	-0.002598538823305132	0.23826155776458793	0.8507048886815333	1	no	26812	30836	11620	30836
ENSMUSG00000108644	1	Gm44920	lincRNA	havana	chr7:3591646-3604150:-	0.14301596809432268	-0.002598538823305132	0.23826155776458793	0.8507048886815333	1	no	26812	30836	11620	30836
ENSMUSG00000035177	8	Nlrp2	protein_coding	ensembl_havana	chr7:5298547-5351035:-	0.14301596809432268	-0.002598538823305132	0.23826155776458793	0.8507048886815333	1	no	26812	30836	11620	30836
ENSMUSG00000109155	1	Gm18757	processed_pseudogene	havana	chr7:5304878-5308018:+	0.14301596809432268	-0.002598538823305132	0.23826155776458793	0.8507048886815333	1	no	26812	30836	11620	30836
ENSMUSG00000034660	8	Galp	protein_coding	ensembl_havana	chr7:6197090-6216137:+	0.14301596809432268	-0.002598538823305132	0.23826155776458793	0.8507048886815333	1	no	26812	30836	11620	30836
ENSMUSG00000108938	1	Gm44583	processed_pseudogene	havana	chr7:7106975-7107910:+	0.14301596809432268	-0.002598538823305132	0.23826155776458793	0.8507048886815333	1	no	26812	30836	11620	30836
ENSMUSG00000091651	3	Vmn2r36	protein_coding	ensembl_havana	chr7:7875954-7902495:-	0.14301596809432268	-0.002598538823305132	0.23826155776458793	0.8507048886815333	1	no	26812	30836	11620	30836
ENSMUSG00000090727	2	Gm3956	unprocessed_pseudogene	ensembl_havana	chr7:8667317-8693097:-	0.14301596809432268	-0.002598538823305132	0.23826155776458793	0.8507048886815333	1	no	26812	30836	11620	30836
ENSMUSG00000066828	5	Vmn2r37	protein_coding	ensembl_havana	chr7:9205546-9223653:-	0.14301596809432268	-0.002598538823305132	0.23826155776458793	0.8507048886815333	1	no	26812	30836	11620	30836
ENSMUSG00000058685	7	Vmn2r51	protein_coding	ensembl_havana	chr7:10087198-10105741:-	0.14301596809432268	-0.002598538823305132	0.23826155776458793	0.8507048886815333	1	no	26812	30836	11620	30836
ENSMUSG00000115267	1	Vmn1r76	protein_coding	ensembl_havana	chr7:11923523-11938213:-	0.14301596809432268	-0.002598538823305132	0.23826155776458793	0.8507048886815333	1	no	26812	30836	11620	30836
ENSMUSG00000117853	1	Vmn1r88	protein_coding	ensembl_havana	chr7:13159568-13185864:+	0.14301596809432268	-0.002598538823305132	0.23826155776458793	0.8507048886815333	1	no	26812	30836	11620	30836
ENSMUSG00000100586	2	Vmn1r90	protein_coding	havana	chr7:14555474-14563506:-	0.14301596809432268	-0.002598538823305132	0.23826155776458793	0.8507048886815333	1	no	26812	30836	11620	30836
ENSMUSG00000055942	13	Obox7	protein_coding	ensembl_havana	chr7:14659496-14665996:+	0.14301596809432268	-0.002598538823305132	0.23826155776458793	0.8507048886815333	1	no	26812	30836	11620	30836
ENSMUSG00000109272	1	Gm4528	processed_pseudogene	havana	chr7:20968224-20968774:+	0.14301596809432268	-0.002598538823305132	0.23826155776458793	0.8507048886815333	1	no	26812	30836	11620	30836
ENSMUSG00000109168	1	Gm44709	antisense	havana	chr7:28314898-28318873:+	0.14301596809432268	-0.002598538823305132	0.23826155776458793	0.8507048886815333	1	no	26812	30836	11620	30836
ENSMUSG00000098783	1	Mir7050	miRNA	mirbase	chr7:31040258-31040317:-	0.14301596809432268	-0.002598538823305132	0.23826155776458793	0.8507048886815333	1	no	26812	30836	11620	30836
ENSMUSG00000094229	1	Gm22969	snRNA	ensembl	chr7:46450413-46450519:+	0.14301596809432268	-0.002598538823305132	0.23826155776458793	0.8507048886815333	1	no	26812	30836	11620	30836
ENSMUSG00000109050	1	Gm6290	processed_pseudogene	havana	chr7:54604244-54611198:-	0.14301596809432268	-0.002598538823305132	0.23826155776458793	0.8507048886815333	1	no	26812	30836	11620	30836
ENSMUSG00000109393	1	Gm44936	TEC	havana	chr7:58675421-58676155:+	0.14301596809432268	-0.002598538823305132	0.23826155776458793	0.8507048886815333	1	no	26812	30836	11620	30836
ENSMUSG00000108943	1	Gm44559	TEC	havana	chr7:59262923-59263934:-	0.14301596809432268	-0.002598538823305132	0.23826155776458793	0.8507048886815333	1	no	26812	30836	11620	30836
ENSMUSG00000094610	1	Gm23076	snoRNA	ensembl	chr7:59449243-59449321:-	0.14301596809432268	-0.002598538823305132	0.23826155776458793	0.8507048886815333	1	no	26812	30836	11620	30836
ENSMUSG00000093958	1	Gm24495	snoRNA	ensembl	chr7:59507198-59507276:-	0.14301596809432268	-0.002598538823305132	0.23826155776458793	0.8507048886815333	1	no	26812	30836	11620	30836
ENSMUSG00000094765	1	Gm25523	snoRNA	ensembl	chr7:59509068-59509146:-	0.14301596809432268	-0.002598538823305132	0.23826155776458793	0.8507048886815333	1	no	26812	30836	11620	30836
ENSMUSG00000096431	1	Gm22131	snoRNA	ensembl	chr7:59681055-59681148:-	0.14301596809432268	-0.002598538823305132	0.23826155776458793	0.8507048886815333	1	no	26812	30836	11620	30836
ENSMUSG00000094109	1	Gm22776	snoRNA	ensembl	chr7:59764088-59764181:-	0.14301596809432268	-0.002598538823305132	0.23826155776458793	0.8507048886815333	1	no	26812	30836	11620	30836
ENSMUSG00000108986	1	Gm32061	lincRNA	havana	chr7:62337794-62423245:-	0.14301596809432268	-0.002598538823305132	0.23826155776458793	0.8507048886815333	1	no	26812	30836	11620	30836
ENSMUSG00000108777	1	Gm45081	lincRNA	havana	chr7:66078902-66079473:-	0.14301596809432268	-0.002598538823305132	0.23826155776458793	0.8507048886815333	1	no	26812	30836	11620	30836
ENSMUSG00000109119	1	Gm44752	antisense	havana	chr7:66309195-66312499:+	0.14301596809432268	-0.002598538823305132	0.23826155776458793	0.8507048886815333	1	no	26812	30836	11620	30836
ENSMUSG00000108846	1	Gm10623	TEC	havana	chr7:66737804-66740442:+	0.14301596809432268	-0.002598538823305132	0.23826155776458793	0.8507048886815333	1	no	26812	30836	11620	30836
ENSMUSG00000109298	1	Gm44886	lincRNA	havana	chr7:68439373-68441722:+	0.14301596809432268	-0.002598538823305132	0.23826155776458793	0.8507048886815333	1	no	26812	30836	11620	30836
ENSMUSG00000108311	1	Gm44737	lincRNA	havana	chr7:73630617-73638088:+	0.14301596809432268	-0.002598538823305132	0.23826155776458793	0.8507048886815333	1	no	26812	30836	11620	30836
ENSMUSG00000108485	1	Gm18805	processed_pseudogene	havana	chr7:73688235-73689167:-	0.14301596809432268	-0.002598538823305132	0.23826155776458793	0.8507048886815333	1	no	26812	30836	11620	30836
ENSMUSG00000097116	1	Gm26729	processed_pseudogene	havana	chr7:75784032-75784383:+	0.14301596809432268	-0.002598538823305132	0.23826155776458793	0.8507048886815333	1	no	26812	30836	11620	30836
ENSMUSG00000098174	1	Gm8183	processed_pseudogene	havana	chr7:88571870-88572849:-	0.14301596809432268	-0.002598538823305132	0.23826155776458793	0.8507048886815333	1	no	26812	30836	11620	30836
ENSMUSG00000108956	1	Gm45179	TEC	havana	chr7:91048999-91053335:+	0.14301596809432268	-0.002598538823305132	0.23826155776458793	0.8507048886815333	1	no	26812	30836	11620	30836
ENSMUSG00000108764	1	Gm2926	processed_pseudogene	havana	chr7:98455260-98455498:+	0.14301596809432268	-0.002598538823305132	0.23826155776458793	0.8507048886815333	1	no	26812	30836	11620	30836
ENSMUSG00000109123	1	Gm39059	lincRNA	havana	chr7:100542338-100543180:-	0.14301596809432268	-0.002598538823305132	0.23826155776458793	0.8507048886815333	1	no	26812	30836	11620	30836
ENSMUSG00000110099	1	Gm45344	processed_pseudogene	havana	chr7:101338127-101338467:+	0.14301596809432268	-0.002598538823305132	0.23826155776458793	0.8507048886815333	1	no	26812	30836	11620	30836
ENSMUSG00000030651	5	Art2b	protein_coding	ensembl_havana	chr7:101576970-101585600:-	0.14301596809432268	-0.002598538823305132	0.23826155776458793	0.8507048886815333	1	no	26812	30836	11620	30836
ENSMUSG00000073902	5	Gm1966	unprocessed_pseudogene	havana	chr7:106596743-106604035:-	0.14301596809432268	-0.002598538823305132	0.23826155776458793	0.8507048886815333	1	no	26812	30836	11620	30836
ENSMUSG00000062017	15	Abca14	protein_coding	ensembl_havana	chr7:120203961-120325352:+	0.14301596809432268	-0.002598538823305132	0.23826155776458793	0.8507048886815333	1	no	26812	30836	11620	30836
ENSMUSG00000064734	1	Gm23445	snRNA	ensembl	chr7:126915720-126915826:-	0.14301596809432268	-0.002598538823305132	0.23826155776458793	0.8507048886815333	1	no	26812	30836	11620	30836
ENSMUSG00000108717	1	Gm44940	TEC	havana	chr7:127171959-127173205:-	0.14301596809432268	-0.002598538823305132	0.23826155776458793	0.8507048886815333	1	no	26812	30836	11620	30836
ENSMUSG00000109555	1	Gm44891	TEC	havana	chr7:132311856-132314078:-	0.14301596809432268	-0.002598538823305132	0.23826155776458793	0.8507048886815333	1	no	26812	30836	11620	30836
ENSMUSG00000109843	1	Gm17841	processed_pseudogene	havana	chr7:137370836-137373260:+	0.14301596809432268	-0.002598538823305132	0.23826155776458793	0.8507048886815333	1	no	26812	30836	11620	30836
ENSMUSG00000109881	1	Gm45507	antisense	havana	chr7:138890964-138894675:+	0.14301596809432268	-0.002598538823305132	0.23826155776458793	0.8507048886815333	1	no	26812	30836	11620	30836
ENSMUSG00000093942	3	Olfr46	protein_coding	ensembl_havana	chr7:140601269-140617678:+	0.14301596809432268	-0.002598538823305132	0.23826155776458793	0.8507048886815333	1	no	26812	30836	11620	30836
ENSMUSG00000092652	1	Mir3104	miRNA	mirbase	chr7:141992179-141992241:+	0.14301596809432268	-0.002598538823305132	0.23826155776458793	0.8507048886815333	1	no	26812	30836	11620	30836
ENSMUSG00000110061	1	Gm45337	protein_coding	havana	chr7:142143341-142144607:-	0.14301596809432268	-0.002598538823305132	0.23826155776458793	0.8507048886815333	1	no	26812	30836	11620	30836
ENSMUSG00000108952	1	Gm39117	lincRNA	havana	chr7:142837271-142857582:-	0.14301596809432268	-0.002598538823305132	0.23826155776458793	0.8507048886815333	1	no	26812	30836	11620	30836
ENSMUSG00000111266	1	Gm30570	lincRNA	havana	chr10:4206426-4213114:-	0.14301596809432268	-0.002598538823305132	0.23826155776458793	0.8507048886815333	1	no	26812	30836	11620	30836
ENSMUSG00000111165	1	4930553I21Rik	TEC	havana	chr10:8860864-8861443:-	0.14301596809432268	-0.002598538823305132	0.23826155776458793	0.8507048886815333	1	no	26812	30836	11620	30836
ENSMUSG00000094977	1	Gm25256	snRNA	ensembl	chr10:19782854-19782960:+	0.14301596809432268	-0.002598538823305132	0.23826155776458793	0.8507048886815333	1	no	26812	30836	11620	30836
ENSMUSG00000111442	1	Gm48334	TEC	havana	chr10:30768799-30769575:-	0.14301596809432268	-0.002598538823305132	0.23826155776458793	0.8507048886815333	1	no	26812	30836	11620	30836
ENSMUSG00000112534	1	Gm47940	processed_pseudogene	havana	chr10:33894093-33894256:-	0.14301596809432268	-0.002598538823305132	0.23826155776458793	0.8507048886815333	1	no	26812	30836	11620	30836
ENSMUSG00000111730	1	Gm5950	processed_pseudogene	havana	chr10:44589928-44592573:+	0.14301596809432268	-0.002598538823305132	0.23826155776458793	0.8507048886815333	1	no	26812	30836	11620	30836
ENSMUSG00000110874	1	D030045P18Rik	lincRNA	havana	chr10:45807562-45852283:+	0.14301596809432268	-0.002598538823305132	0.23826155776458793	0.8507048886815333	1	no	26812	30836	11620	30836
ENSMUSG00000112575	1	Gm31849	processed_pseudogene	havana	chr10:55057193-55057567:+	0.14301596809432268	-0.002598538823305132	0.23826155776458793	0.8507048886815333	1	no	26812	30836	11620	30836
ENSMUSG00000037171	6	Nodal	protein_coding	ensembl_havana	chr10:61417972-61425338:+	0.14301596809432268	-0.002598538823305132	0.23826155776458793	0.8507048886815333	1	no	26812	30836	11620	30836
ENSMUSG00000112378	1	Gm47261	processed_pseudogene	havana	chr10:62702196-62702599:+	0.14301596809432268	-0.002598538823305132	0.23826155776458793	0.8507048886815333	1	no	26812	30836	11620	30836
ENSMUSG00000112759	1	Gm47615	TEC	havana	chr10:63270090-63270868:+	0.14301596809432268	-0.002598538823305132	0.23826155776458793	0.8507048886815333	1	no	26812	30836	11620	30836
ENSMUSG00000100528	1	Gm28881	lincRNA	havana	chr10:65119526-65120367:-	0.14301596809432268	-0.002598538823305132	0.23826155776458793	0.8507048886815333	1	no	26812	30836	11620	30836
ENSMUSG00000112607	1	Gm33979	lincRNA	havana	chr10:70714928-70738844:-	0.14301596809432268	-0.002598538823305132	0.23826155776458793	0.8507048886815333	1	no	26812	30836	11620	30836
ENSMUSG00000112582	1	Rpl19-ps2	processed_pseudogene	havana	chr10:71318766-71319355:+	0.14301596809432268	-0.002598538823305132	0.23826155776458793	0.8507048886815333	1	no	26812	30836	11620	30836
ENSMUSG00000055872	1	Gm9985	pseudogene	ensembl	chr10:75590142-75590653:-	0.14301596809432268	-0.002598538823305132	0.23826155776458793	0.8507048886815333	1	no	26812	30836	11620	30836
ENSMUSG00000001155	13	Ftcd	protein_coding	ensembl_havana	chr10:76575648-76590338:+	0.14301596809432268	-0.002598538823305132	0.23826155776458793	0.8507048886815333	1	no	26812	30836	11620	30836
ENSMUSG00000112732	1	Gm47343	lincRNA	havana	chr10:78972103-79012892:-	0.14301596809432268	-0.002598538823305132	0.23826155776458793	0.8507048886815333	1	no	26812	30836	11620	30836
ENSMUSG00000098562	1	Mir6910	miRNA	mirbase	chr10:79862587-79862652:+	0.14301596809432268	-0.002598538823305132	0.23826155776458793	0.8507048886815333	1	no	26812	30836	11620	30836
ENSMUSG00000084658	1	Gm22721	miRNA	ensembl	chr10:80382302-80382384:+	0.14301596809432268	-0.002598538823305132	0.23826155776458793	0.8507048886815333	1	no	26812	30836	11620	30836
ENSMUSG00000112502	1	Gm46194	processed_pseudogene	havana	chr10:82009481-82009800:-	0.14301596809432268	-0.002598538823305132	0.23826155776458793	0.8507048886815333	1	no	26812	30836	11620	30836
ENSMUSG00000112885	1	Gm29807	processed_pseudogene	havana	chr10:88673019-88673390:+	0.14301596809432268	-0.002598538823305132	0.23826155776458793	0.8507048886815333	1	no	26812	30836	11620	30836
ENSMUSG00000088608	1	Gm24186	rRNA	ensembl	chr10:94821529-94821655:-	0.14301596809432268	-0.002598538823305132	0.23826155776458793	0.8507048886815333	1	no	26812	30836	11620	30836
ENSMUSG00000111924	1	4930556N09Rik	lincRNA	havana	chr10:97035768-97061059:+	0.14301596809432268	-0.002598538823305132	0.23826155776458793	0.8507048886815333	1	no	26812	30836	11620	30836
ENSMUSG00000112902	1	Gm48884	lincRNA	havana	chr10:99232794-99237616:-	0.14301596809432268	-0.002598538823305132	0.23826155776458793	0.8507048886815333	1	no	26812	30836	11620	30836
ENSMUSG00000056912	12	1700017N19Rik	protein_coding	ensembl_havana	chr10:100590484-100618401:+	0.14301596809432268	-0.002598538823305132	0.23826155776458793	0.8507048886815333	1	no	26812	30836	11620	30836
ENSMUSG00000112034	1	Gm48363	TEC	havana	chr10:106074227-106079076:+	0.14301596809432268	-0.002598538823305132	0.23826155776458793	0.8507048886815333	1	no	26812	30836	11620	30836
ENSMUSG00000108029	1	Olfr1556-ps1	unprocessed_pseudogene	havana	chr10:106502737-106503202:+	0.14301596809432268	-0.002598538823305132	0.23826155776458793	0.8507048886815333	1	no	26812	30836	11620	30836
ENSMUSG00000112321	1	Gm47866	processed_pseudogene	havana	chr10:111829325-111829944:-	0.14301596809432268	-0.002598538823305132	0.23826155776458793	0.8507048886815333	1	no	26812	30836	11620	30836
ENSMUSG00000112753	1	4930423D24Rik	lincRNA	havana	chr10:117177303-117181112:+	0.14301596809432268	-0.002598538823305132	0.23826155776458793	0.8507048886815333	1	no	26812	30836	11620	30836
ENSMUSG00000093030	1	Gm23632	miRNA	ensembl	chr10:120974301-120974425:-	0.14301596809432268	-0.002598538823305132	0.23826155776458793	0.8507048886815333	1	no	26812	30836	11620	30836
ENSMUSG00000111926	1	Gm46204	lincRNA	havana	chr10:121505351-121505976:+	0.14301596809432268	-0.002598538823305132	0.23826155776458793	0.8507048886815333	1	no	26812	30836	11620	30836
ENSMUSG00000074639	6	Rdh16f2	protein_coding	ensembl_havana	chr10:127866474-127877317:+	0.14301596809432268	-0.002598538823305132	0.23826155776458793	0.8507048886815333	1	no	26812	30836	11620	30836
ENSMUSG00000109512	1	Gm45049	processed_pseudogene	havana	chr8:4034157-4034747:-	0.14301596809432268	-0.002598538823305132	0.23826155776458793	0.8507048886815333	1	no	26812	30836	11620	30836
ENSMUSG00000064507	1	n-R5s94	rRNA	ensembl	chr8:5332995-5333113:-	0.14301596809432268	-0.002598538823305132	0.23826155776458793	0.8507048886815333	1	no	26812	30836	11620	30836
ENSMUSG00000109965	1	Gm45274	lincRNA	havana	chr8:15046212-15050770:+	0.14301596809432268	-0.002598538823305132	0.23826155776458793	0.8507048886815333	1	no	26812	30836	11620	30836
ENSMUSG00000109586	1	Gm6853	transcribed_unprocessed_pseudogene	havana	chr8:30177932-30183860:-	0.14301596809432268	-0.002598538823305132	0.23826155776458793	0.8507048886815333	1	no	26812	30836	11620	30836
ENSMUSG00000049476	12	1700104B16Rik	lincRNA	ensembl_havana	chr8:33730534-33731819:-	0.14301596809432268	-0.002598538823305132	0.23826155776458793	0.8507048886815333	1	no	26812	30836	11620	30836
ENSMUSG00000054618	8	Gm9951	lincRNA	ensembl_havana	chr8:34049262-34057046:+	0.14301596809432268	-0.002598538823305132	0.23826155776458793	0.8507048886815333	1	no	26812	30836	11620	30836
ENSMUSG00000109646	1	Gm45523	processed_pseudogene	havana	chr8:37183218-37184232:-	0.14301596809432268	-0.002598538823305132	0.23826155776458793	0.8507048886815333	1	no	26812	30836	11620	30836
ENSMUSG00000110118	1	Gm5609	processed_pseudogene	havana	chr8:39455910-39457176:+	0.14301596809432268	-0.002598538823305132	0.23826155776458793	0.8507048886815333	1	no	26812	30836	11620	30836
ENSMUSG00000064682	1	Gm25813	snRNA	ensembl	chr8:52336915-52337105:-	0.14301596809432268	-0.002598538823305132	0.23826155776458793	0.8507048886815333	1	no	26812	30836	11620	30836
ENSMUSG00000110047	1	A230085B16Rik	TEC	havana	chr8:55055874-55057729:+	0.14301596809432268	-0.002598538823305132	0.23826155776458793	0.8507048886815333	1	no	26812	30836	11620	30836
ENSMUSG00000110289	1	4930412F12Rik	TEC	havana	chr8:57650889-57652359:-	0.14301596809432268	-0.002598538823305132	0.23826155776458793	0.8507048886815333	1	no	26812	30836	11620	30836
ENSMUSG00000109718	1	Trim61	protein_coding	ensembl_havana	chr8:65012987-65018523:-	0.14301596809432268	-0.002598538823305132	0.23826155776458793	0.8507048886815333	1	no	26812	30836	11620	30836
ENSMUSG00000110474	1	Gm45848	lincRNA	havana	chr8:69419497-69425233:+	0.14301596809432268	-0.002598538823305132	0.23826155776458793	0.8507048886815333	1	no	26812	30836	11620	30836
ENSMUSG00000064926	1	Gm22044	snRNA	ensembl	chr8:79014364-79014470:-	0.14301596809432268	-0.002598538823305132	0.23826155776458793	0.8507048886815333	1	no	26812	30836	11620	30836
ENSMUSG00000110142	1	Gm45872	TEC	havana	chr8:80727554-80729137:-	0.14301596809432268	-0.002598538823305132	0.23826155776458793	0.8507048886815333	1	no	26812	30836	11620	30836
ENSMUSG00000103341	1	1700051O22Rik	TEC	ensembl_havana	chr8:85432686-85433323:+	0.14301596809432268	-0.002598538823305132	0.23826155776458793	0.8507048886815333	1	no	26812	30836	11620	30836
ENSMUSG00000099162	1	Gm27168	lincRNA	havana	chr8:86920477-86921147:-	0.14301596809432268	-0.002598538823305132	0.23826155776458793	0.8507048886815333	1	no	26812	30836	11620	30836
ENSMUSG00000110608	1	Gm8838	processed_pseudogene	havana	chr8:105503406-105503946:+	0.14301596809432268	-0.002598538823305132	0.23826155776458793	0.8507048886815333	1	no	26812	30836	11620	30836
ENSMUSG00000085464	1	Gm16208	antisense	havana	chr8:107029675-107031188:-	0.14301596809432268	-0.002598538823305132	0.23826155776458793	0.8507048886815333	1	no	26812	30836	11620	30836
ENSMUSG00000093241	1	Mir3108	miRNA	mirbase	chr8:108936860-108936938:+	0.14301596809432268	-0.002598538823305132	0.23826155776458793	0.8507048886815333	1	no	26812	30836	11620	30836
ENSMUSG00000097500	1	Gm26537	antisense	havana	chr8:120643950-120653687:+	0.14301596809432268	-0.002598538823305132	0.23826155776458793	0.8507048886815333	1	no	26812	30836	11620	30836
ENSMUSG00000090578	1	Gm8323	processed_pseudogene	havana	chr14:3479745-3480945:-	0.14301596809432268	-0.002598538823305132	0.23826155776458793	0.8507048886815333	1	no	26812	30836	11620	30836
ENSMUSG00000090585	8	4933406F09Rik	lincRNA	havana	chr14:7412460-7508369:+	0.14301596809432268	-0.002598538823305132	0.23826155776458793	0.8507048886815333	1	no	26812	30836	11620	30836
ENSMUSG00000089833	2	Fhitos	antisense	havana	chr14:10738535-10783076:+	0.14301596809432268	-0.002598538823305132	0.23826155776458793	0.8507048886815333	1	no	26812	30836	11620	30836
ENSMUSG00000114246	1	Gm48603	TEC	havana	chr14:12151447-12152584:-	0.14301596809432268	-0.002598538823305132	0.23826155776458793	0.8507048886815333	1	no	26812	30836	11620	30836
ENSMUSG00000114318	1	Gm48781	processed_pseudogene	havana	chr14:19043184-19043425:+	0.14301596809432268	-0.002598538823305132	0.23826155776458793	0.8507048886815333	1	no	26812	30836	11620	30836
ENSMUSG00000114567	1	Gm47774	lincRNA	havana	chr14:24375653-24377252:-	0.14301596809432268	-0.002598538823305132	0.23826155776458793	0.8507048886815333	1	no	26812	30836	11620	30836
ENSMUSG00000114503	1	Gm20242	TEC	havana	chr14:28415997-28417851:+	0.14301596809432268	-0.002598538823305132	0.23826155776458793	0.8507048886815333	1	no	26812	30836	11620	30836
ENSMUSG00000115281	1	Gm49743	TEC	havana	chr14:32595333-32598118:+	0.14301596809432268	-0.002598538823305132	0.23826155776458793	0.8507048886815333	1	no	26812	30836	11620	30836
ENSMUSG00000096405	3	4930474N05Rik	protein_coding	ensembl_havana	chr14:36094917-36100114:+	0.14301596809432268	-0.002598538823305132	0.23826155776458793	0.8507048886815333	1	no	26812	30836	11620	30836
ENSMUSG00000093863	1	Gm7954	protein_coding	havana	chr14:41448203-41453518:-	0.14301596809432268	-0.002598538823305132	0.23826155776458793	0.8507048886815333	1	no	26812	30836	11620	30836
ENSMUSG00000090051	1	Gm8194	processed_pseudogene	havana	chr14:44021600-44022458:-	0.14301596809432268	-0.002598538823305132	0.23826155776458793	0.8507048886815333	1	no	26812	30836	11620	30836
ENSMUSG00000086124	2	A530076I17Rik	lincRNA	havana	chr14:45660770-45668498:-	0.14301596809432268	-0.002598538823305132	0.23826155776458793	0.8507048886815333	1	no	26812	30836	11620	30836
ENSMUSG00000095030	2	Olfr1513	protein_coding	ensembl_havana	chr14:52347495-52356408:-	0.14301596809432268	-0.002598538823305132	0.23826155776458793	0.8507048886815333	1	no	26812	30836	11620	30836
ENSMUSG00000105493	1	Gm43551	processed_pseudogene	havana	chr14:53663341-53663780:-	0.14301596809432268	-0.002598538823305132	0.23826155776458793	0.8507048886815333	1	no	26812	30836	11620	30836
ENSMUSG00000094250	1	Gm4479	processed_pseudogene	ensembl	chr14:56787517-56787687:-	0.14301596809432268	-0.002598538823305132	0.23826155776458793	0.8507048886815333	1	no	26812	30836	11620	30836
ENSMUSG00000092995	1	Mir16-1	miRNA	mirbase	chr14:61631880-61631972:-	0.14301596809432268	-0.002598538823305132	0.23826155776458793	0.8507048886815333	1	no	26812	30836	11620	30836
ENSMUSG00000021966	7	Prss52	protein_coding	ensembl_havana	chr14:64104286-64113755:+	0.14301596809432268	-0.002598538823305132	0.23826155776458793	0.8507048886815333	1	no	26812	30836	11620	30836
ENSMUSG00000104220	1	4930578I07Rik	TEC	ensembl_havana	chr14:66937365-66938736:+	0.14301596809432268	-0.002598538823305132	0.23826155776458793	0.8507048886815333	1	no	26812	30836	11620	30836
ENSMUSG00000098666	1	Mir6950	miRNA	mirbase	chr14:69692248-69692320:+	0.14301596809432268	-0.002598538823305132	0.23826155776458793	0.8507048886815333	1	no	26812	30836	11620	30836
ENSMUSG00000115257	1	Gm30467	lincRNA	havana	chr14:77780974-77794221:+	0.14301596809432268	-0.002598538823305132	0.23826155776458793	0.8507048886815333	1	no	26812	30836	11620	30836
ENSMUSG00000115045	1	Gm49028	processed_pseudogene	havana	chr14:79260453-79261382:+	0.14301596809432268	-0.002598538823305132	0.23826155776458793	0.8507048886815333	1	no	26812	30836	11620	30836
ENSMUSG00000115059	1	Gm48983	processed_pseudogene	havana	chr14:94505370-94505716:-	0.14301596809432268	-0.002598538823305132	0.23826155776458793	0.8507048886815333	1	no	26812	30836	11620	30836
ENSMUSG00000115580	1	Gm41230	lincRNA	havana	chr14:99522545-99576902:+	0.14301596809432268	-0.002598538823305132	0.23826155776458793	0.8507048886815333	1	no	26812	30836	11620	30836
ENSMUSG00000042888	10	Prr30	protein_coding	ensembl_havana	chr14:101197690-101200330:-	0.14301596809432268	-0.002598538823305132	0.23826155776458793	0.8507048886815333	1	no	26812	30836	11620	30836
ENSMUSG00000115432	1	D130009I18Rik	lincRNA	havana	chr14:104612791-104966783:+	0.14301596809432268	-0.002598538823305132	0.23826155776458793	0.8507048886815333	1	no	26812	30836	11620	30836
ENSMUSG00000114983	1	Gm48997	lincRNA	havana	chr14:120129924-120130603:-	0.14301596809432268	-0.002598538823305132	0.23826155776458793	0.8507048886815333	1	no	26812	30836	11620	30836
ENSMUSG00000111317	1	Gm47333	processed_pseudogene	havana	chr9:9434592-9434893:+	0.14301596809432268	-0.002598538823305132	0.23826155776458793	0.8507048886815333	1	no	26812	30836	11620	30836
ENSMUSG00000031802	9	Phxr4	TEC	ensembl_havana	chr9:13431361-13432751:+	0.14301596809432268	-0.002598538823305132	0.23826155776458793	0.8507048886815333	1	no	26812	30836	11620	30836
ENSMUSG00000036395	15	Glb1l2	protein_coding	ensembl_havana	chr9:26763044-26806468:-	0.14301596809432268	-0.002598538823305132	0.23826155776458793	0.8507048886815333	1	no	26812	30836	11620	30836
ENSMUSG00000097701	1	Gm17508	lincRNA	havana	chr9:31080617-31082475:-	0.14301596809432268	-0.002598538823305132	0.23826155776458793	0.8507048886815333	1	no	26812	30836	11620	30836
ENSMUSG00000064492	1	Gm22060	snRNA	ensembl	chr9:32446822-32446928:-	0.14301596809432268	-0.002598538823305132	0.23826155776458793	0.8507048886815333	1	no	26812	30836	11620	30836
ENSMUSG00000102184	1	Gm37192	TEC	havana	chr9:32971037-32972384:+	0.14301596809432268	-0.002598538823305132	0.23826155776458793	0.8507048886815333	1	no	26812	30836	11620	30836
ENSMUSG00000091174	1	Pate10	protein_coding	ensembl_havana	chr9:35741049-35742252:+	0.14301596809432268	-0.002598538823305132	0.23826155776458793	0.8507048886815333	1	no	26812	30836	11620	30836
ENSMUSG00000111702	1	Gm47945	unprocessed_pseudogene	havana	chr9:37478453-37478643:-	0.14301596809432268	-0.002598538823305132	0.23826155776458793	0.8507048886815333	1	no	26812	30836	11620	30836
ENSMUSG00000110897	1	Gm47085	processed_pseudogene	havana	chr9:39096967-39097615:+	0.14301596809432268	-0.002598538823305132	0.23826155776458793	0.8507048886815333	1	no	26812	30836	11620	30836
ENSMUSG00000088793	1	Gm22540	snRNA	ensembl	chr9:44476416-44476532:-	0.14301596809432268	-0.002598538823305132	0.23826155776458793	0.8507048886815333	1	no	26812	30836	11620	30836
ENSMUSG00000101304	1	Plet1os	antisense	havana	chr9:50488795-50507823:-	0.14301596809432268	-0.002598538823305132	0.23826155776458793	0.8507048886815333	1	no	26812	30836	11620	30836
ENSMUSG00000032056	10	Btg4	protein_coding	ensembl_havana	chr9:51060901-51119875:+	0.14301596809432268	-0.002598538823305132	0.23826155776458793	0.8507048886815333	1	no	26812	30836	11620	30836
ENSMUSG00000102419	1	Gm36940	TEC	havana	chr9:56414031-56416066:-	0.14301596809432268	-0.002598538823305132	0.23826155776458793	0.8507048886815333	1	no	26812	30836	11620	30836
ENSMUSG00000110930	1	Gm19936	processed_pseudogene	havana	chr9:56932431-56933268:-	0.14301596809432268	-0.002598538823305132	0.23826155776458793	0.8507048886815333	1	no	26812	30836	11620	30836
ENSMUSG00000111667	1	Gm47740	processed_pseudogene	havana	chr9:60535660-60536254:+	0.14301596809432268	-0.002598538823305132	0.23826155776458793	0.8507048886815333	1	no	26812	30836	11620	30836
ENSMUSG00000093759	1	Scarletltr	processed_transcript	havana	chr9:64080761-64086961:+	0.14301596809432268	-0.002598538823305132	0.23826155776458793	0.8507048886815333	1	no	26812	30836	11620	30836
ENSMUSG00000032224	15	Fam81a	protein_coding	ensembl_havana	chr9:70088511-70142560:-	0.14301596809432268	-0.002598538823305132	0.23826155776458793	0.8507048886815333	1	no	26812	30836	11620	30836
ENSMUSG00000111815	1	Gm6018	processed_pseudogene	havana	chr9:71598835-71600140:-	0.14301596809432268	-0.002598538823305132	0.23826155776458793	0.8507048886815333	1	no	26812	30836	11620	30836
ENSMUSG00000111492	1	Aldoa-ps3	processed_pseudogene	havana	chr9:79346321-79346626:-	0.14301596809432268	-0.002598538823305132	0.23826155776458793	0.8507048886815333	1	no	26812	30836	11620	30836
ENSMUSG00000104263	1	9430062P05Rik	TEC	havana	chr9:90156460-90159804:-	0.14301596809432268	-0.002598538823305132	0.23826155776458793	0.8507048886815333	1	no	26812	30836	11620	30836
ENSMUSG00000085168	2	Gm16252	antisense	havana	chr9:103472084-103493249:+	0.14301596809432268	-0.002598538823305132	0.23826155776458793	0.8507048886815333	1	no	26812	30836	11620	30836
ENSMUSG00000102300	1	Gm34106	antisense	havana	chr9:107547569-107550768:-	0.14301596809432268	-0.002598538823305132	0.23826155776458793	0.8507048886815333	1	no	26812	30836	11620	30836
ENSMUSG00000095798	1	Gm26298	miRNA	ensembl	chr9:108653608-108653728:-	0.14301596809432268	-0.002598538823305132	0.23826155776458793	0.8507048886815333	1	no	26812	30836	11620	30836
ENSMUSG00000096412	1	Gm25484	snRNA	ensembl	chr9:109347524-109347630:-	0.14301596809432268	-0.002598538823305132	0.23826155776458793	0.8507048886815333	1	no	26812	30836	11620	30836
ENSMUSG00000047257	13	Prss45	protein_coding	ensembl_havana	chr9:110834588-110841313:+	0.14301596809432268	-0.002598538823305132	0.23826155776458793	0.8507048886815333	1	no	26812	30836	11620	30836
ENSMUSG00000089718	1	2310075C17Rik	lincRNA	havana	chr9:112227579-112228242:+	0.14301596809432268	-0.002598538823305132	0.23826155776458793	0.8507048886815333	1	no	26812	30836	11620	30836
ENSMUSG00000094985	2	Topaz1	protein_coding	ensembl_havana	chr9:122747346-122802135:+	0.14301596809432268	-0.002598538823305132	0.23826155776458793	0.8507048886815333	1	no	26812	30836	11620	30836
ENSMUSG00000025243	15	Slc6a20b	protein_coding	ensembl_havana	chr9:123590800-123632565:-	0.14301596809432268	-0.002598538823305132	0.23826155776458793	0.8507048886815333	1	no	26812	30836	11620	30836
ENSMUSG00000111340	1	Gm47171	TEC	havana	chr9:123644194-123646987:-	0.14301596809432268	-0.002598538823305132	0.23826155776458793	0.8507048886815333	1	no	26812	30836	11620	30836
ENSMUSG00000040985	13	Sun3	protein_coding	ensembl_havana	chr11:9016054-9048991:-	0.14301596809432268	-0.002598538823305132	0.23826155776458793	0.8507048886815333	1	no	26812	30836	11620	30836
ENSMUSG00000084045	1	Gm11997	processed_pseudogene	havana	chr11:10376770-10377082:-	0.14301596809432268	-0.002598538823305132	0.23826155776458793	0.8507048886815333	1	no	26812	30836	11620	30836
ENSMUSG00000103635	1	Gm38061	TEC	havana	chr11:31698648-31699012:+	0.14301596809432268	-0.002598538823305132	0.23826155776458793	0.8507048886815333	1	no	26812	30836	11620	30836
ENSMUSG00000083017	1	Gm12163	processed_pseudogene	havana	chr11:45813604-45813992:+	0.14301596809432268	-0.002598538823305132	0.23826155776458793	0.8507048886815333	1	no	26812	30836	11620	30836
ENSMUSG00000082749	1	Rpl9-ps2	processed_pseudogene	havana	chr11:46562031-46562607:+	0.14301596809432268	-0.002598538823305132	0.23826155776458793	0.8507048886815333	1	no	26812	30836	11620	30836
ENSMUSG00000082380	1	Gm12218	processed_pseudogene	havana	chr11:53902757-53903155:-	0.14301596809432268	-0.002598538823305132	0.23826155776458793	0.8507048886815333	1	no	26812	30836	11620	30836
ENSMUSG00000094278	1	Gm12626	processed_pseudogene	ensembl_havana	chr11:60631047-60633029:-	0.14301596809432268	-0.002598538823305132	0.23826155776458793	0.8507048886815333	1	no	26812	30836	11620	30836
ENSMUSG00000085170	1	Lrrc75aos1	antisense	havana	chr11:62634704-62638788:+	0.14301596809432268	-0.002598538823305132	0.23826155776458793	0.8507048886815333	1	no	26812	30836	11620	30836
ENSMUSG00000086976	1	Gm12316	antisense	havana	chr11:70611212-70613211:-	0.14301596809432268	-0.002598538823305132	0.23826155776458793	0.8507048886815333	1	no	26812	30836	11620	30836
ENSMUSG00000108822	1	Gm44787	lincRNA	havana	chr11:79258586-79273893:-	0.14301596809432268	-0.002598538823305132	0.23826155776458793	0.8507048886815333	1	no	26812	30836	11620	30836
ENSMUSG00000080872	1	Gm11506	processed_pseudogene	havana	chr11:93695082-93695551:+	0.14301596809432268	-0.002598538823305132	0.23826155776458793	0.8507048886815333	1	no	26812	30836	11620	30836
ENSMUSG00000081958	1	Gm11594	processed_pseudogene	havana	chr11:97322328-97322489:-	0.14301596809432268	-0.002598538823305132	0.23826155776458793	0.8507048886815333	1	no	26812	30836	11620	30836
ENSMUSG00000085860	1	2410003L11Rik	processed_transcript	havana	chr11:97598511-97622893:+	0.14301596809432268	-0.002598538823305132	0.23826155776458793	0.8507048886815333	1	no	26812	30836	11620	30836
ENSMUSG00000020913	3	Krt24	protein_coding	ensembl_havana	chr11:99279959-99285262:-	0.14301596809432268	-0.002598538823305132	0.23826155776458793	0.8507048886815333	1	no	26812	30836	11620	30836
ENSMUSG00000101925	1	Gm28156	antisense	havana	chr11:101339660-101347939:-	0.14301596809432268	-0.002598538823305132	0.23826155776458793	0.8507048886815333	1	no	26812	30836	11620	30836
ENSMUSG00000085486	2	Gm11634	protein_coding	havana	chr11:101593743-101599256:-	0.14301596809432268	-0.002598538823305132	0.23826155776458793	0.8507048886815333	1	no	26812	30836	11620	30836
ENSMUSG00000085864	1	C330019F10Rik	lincRNA	havana	chr11:107511403-107527220:-	0.14301596809432268	-0.002598538823305132	0.23826155776458793	0.8507048886815333	1	no	26812	30836	11620	30836
ENSMUSG00000087486	1	Gm11723	antisense	havana	chr11:117783326-117785055:-	0.14301596809432268	-0.002598538823305132	0.23826155776458793	0.8507048886815333	1	no	26812	30836	11620	30836
ENSMUSG00000086684	1	Gm12590	lincRNA	havana	chr11:121882333-121883863:-	0.14301596809432268	-0.002598538823305132	0.23826155776458793	0.8507048886815333	1	no	26812	30836	11620	30836
ENSMUSG00000113080	1	Gm48928	processed_pseudogene	havana	chr13:15969864-15970410:-	0.14301596809432268	-0.002598538823305132	0.23826155776458793	0.8507048886815333	1	no	26812	30836	11620	30836
ENSMUSG00000114189	1	9330199G10Rik	lincRNA	havana	chr13:19462847-19504367:-	0.14301596809432268	-0.002598538823305132	0.23826155776458793	0.8507048886815333	1	no	26812	30836	11620	30836
ENSMUSG00000053101	3	Gpr141	protein_coding	ensembl_havana	chr13:19749682-19824257:-	0.14301596809432268	-0.002598538823305132	0.23826155776458793	0.8507048886815333	1	no	26812	30836	11620	30836
ENSMUSG00000114702	2	Gm40828	processed_transcript	ensembl_havana	chr13:21477615-21485049:-	0.14301596809432268	-0.002598538823305132	0.23826155776458793	0.8507048886815333	1	no	26812	30836	11620	30836
ENSMUSG00000069305	3	Hist1h4n	protein_coding	ensembl_havana	chr13:21831767-21832196:-	0.14301596809432268	-0.002598538823305132	0.23826155776458793	0.8507048886815333	1	no	26812	30836	11620	30836
ENSMUSG00000021336	17	Slc17a4	protein_coding	ensembl_havana	chr13:23895890-23915009:-	0.14301596809432268	-0.002598538823305132	0.23826155776458793	0.8507048886815333	1	no	26812	30836	11620	30836
ENSMUSG00000100071	1	Gm28707	lincRNA	havana	chr13:42049334-42050287:+	0.14301596809432268	-0.002598538823305132	0.23826155776458793	0.8507048886815333	1	no	26812	30836	11620	30836
ENSMUSG00000087963	1	Gm25394	snoRNA	ensembl	chr13:49684301-49684433:+	0.14301596809432268	-0.002598538823305132	0.23826155776458793	0.8507048886815333	1	no	26812	30836	11620	30836
ENSMUSG00000044444	6	Pfn3	protein_coding	ensembl_havana	chr13:55414688-55415232:-	0.14301596809432268	-0.002598538823305132	0.23826155776458793	0.8507048886815333	1	no	26812	30836	11620	30836
ENSMUSG00000114231	1	Gm40968	lincRNA	havana	chr13:58775458-58797448:-	0.14301596809432268	-0.002598538823305132	0.23826155776458793	0.8507048886815333	1	no	26812	30836	11620	30836
ENSMUSG00000062705	7	Tpbpb	protein_coding	ensembl_havana	chr13:60901188-60904880:-	0.14301596809432268	-0.002598538823305132	0.23826155776458793	0.8507048886815333	1	no	26812	30836	11620	30836
ENSMUSG00000089002	1	Gm23855	snoRNA	ensembl	chr13:62384918-62385052:+	0.14301596809432268	-0.002598538823305132	0.23826155776458793	0.8507048886815333	1	no	26812	30836	11620	30836
ENSMUSG00000113708	1	Gm47584	TEC	havana	chr13:63009959-63011240:+	0.14301596809432268	-0.002598538823305132	0.23826155776458793	0.8507048886815333	1	no	26812	30836	11620	30836
ENSMUSG00000114162	1	Gm3785	processed_pseudogene	havana	chr13:65125878-65126079:+	0.14301596809432268	-0.002598538823305132	0.23826155776458793	0.8507048886815333	1	no	26812	30836	11620	30836
ENSMUSG00000113712	1	Gm38428	processed_pseudogene	havana	chr13:65761225-65762513:-	0.14301596809432268	-0.002598538823305132	0.23826155776458793	0.8507048886815333	1	no	26812	30836	11620	30836
ENSMUSG00000113559	1	Gm40987	lincRNA	havana	chr13:65976343-65982791:-	0.14301596809432268	-0.002598538823305132	0.23826155776458793	0.8507048886815333	1	no	26812	30836	11620	30836
ENSMUSG00000113382	1	Gm48429	unprocessed_pseudogene	havana	chr13:68469680-68469832:-	0.14301596809432268	-0.002598538823305132	0.23826155776458793	0.8507048886815333	1	no	26812	30836	11620	30836
ENSMUSG00000113264	1	Gm19095	processed_pseudogene	havana	chr13:75199214-75199943:+	0.14301596809432268	-0.002598538823305132	0.23826155776458793	0.8507048886815333	1	no	26812	30836	11620	30836
ENSMUSG00000089070	1	Gm24498	snRNA	ensembl	chr13:89927442-89927543:-	0.14301596809432268	-0.002598538823305132	0.23826155776458793	0.8507048886815333	1	no	26812	30836	11620	30836
ENSMUSG00000114912	1	Gm48049	processed_pseudogene	havana	chr13:98557761-98558031:+	0.14301596809432268	-0.002598538823305132	0.23826155776458793	0.8507048886815333	1	no	26812	30836	11620	30836
ENSMUSG00000114762	1	Gm47007	lincRNA	havana	chr13:101855491-101856351:+	0.14301596809432268	-0.002598538823305132	0.23826155776458793	0.8507048886815333	1	no	26812	30836	11620	30836
ENSMUSG00000021719	9	Rgs7bp	protein_coding	ensembl_havana	chr13:104945904-105054930:-	0.14301596809432268	-0.002598538823305132	0.23826155776458793	0.8507048886815333	1	no	26812	30836	11620	30836
ENSMUSG00000086480	1	Gm15287	antisense	havana	chr13:111725517-111735124:+	0.14301596809432268	-0.002598538823305132	0.23826155776458793	0.8507048886815333	1	no	26812	30836	11620	30836
ENSMUSG00000114364	1	Gm47426	processed_pseudogene	havana	chr13:113488956-113489135:+	0.14301596809432268	-0.002598538823305132	0.23826155776458793	0.8507048886815333	1	no	26812	30836	11620	30836
ENSMUSG00000112817	1	Gm48122	processed_pseudogene	havana	chr12:4077403-4077624:-	0.14301596809432268	-0.002598538823305132	0.23826155776458793	0.8507048886815333	1	no	26812	30836	11620	30836
ENSMUSG00000113937	1	Rpl21-ps2	processed_pseudogene	havana	chr12:13149680-13150160:-	0.14301596809432268	-0.002598538823305132	0.23826155776458793	0.8507048886815333	1	no	26812	30836	11620	30836
ENSMUSG00000113638	1	Gm9289	unprocessed_pseudogene	havana	chr12:22203105-22208643:-	0.14301596809432268	-0.002598538823305132	0.23826155776458793	0.8507048886815333	1	no	26812	30836	11620	30836
ENSMUSG00000052125	16	F730043M19Rik	bidirectional_promoter_lncRNA	ensembl_havana	chr12:33111711-33147597:-	0.14301596809432268	-0.002598538823305132	0.23826155776458793	0.8507048886815333	1	no	26812	30836	11620	30836
ENSMUSG00000036231	5	Agr3	protein_coding	ensembl_havana	chr12:35925620-35949736:+	0.14301596809432268	-0.002598538823305132	0.23826155776458793	0.8507048886815333	1	no	26812	30836	11620	30836
ENSMUSG00000113266	1	Gm19563	processed_pseudogene	havana	chr12:38998654-38998923:+	0.14301596809432268	-0.002598538823305132	0.23826155776458793	0.8507048886815333	1	no	26812	30836	11620	30836
ENSMUSG00000112437	1	Gm35188	lincRNA	havana	chr12:52496326-52581409:-	0.14301596809432268	-0.002598538823305132	0.23826155776458793	0.8507048886815333	1	no	26812	30836	11620	30836
ENSMUSG00000088389	1	Gm24685	misc_RNA	ensembl	chr12:56266920-56267204:-	0.14301596809432268	-0.002598538823305132	0.23826155776458793	0.8507048886815333	1	no	26812	30836	11620	30836
ENSMUSG00000113144	1	Gm2754	processed_pseudogene	havana	chr12:62065039-62065627:-	0.14301596809432268	-0.002598538823305132	0.23826155776458793	0.8507048886815333	1	no	26812	30836	11620	30836
ENSMUSG00000112030	1	Gm35189	lincRNA	havana	chr12:77039597-77042201:-	0.14301596809432268	-0.002598538823305132	0.23826155776458793	0.8507048886815333	1	no	26812	30836	11620	30836
ENSMUSG00000099478	1	Gm28370	antisense	havana	chr12:81492199-81497015:+	0.14301596809432268	-0.002598538823305132	0.23826155776458793	0.8507048886815333	1	no	26812	30836	11620	30836
ENSMUSG00000097762	1	4732463B04Rik	antisense	havana	chr12:84039469-84053807:-	0.14301596809432268	-0.002598538823305132	0.23826155776458793	0.8507048886815333	1	no	26812	30836	11620	30836
ENSMUSG00000112990	1	Gm47372	TEC	havana	chr12:98648938-98652481:-	0.14301596809432268	-0.002598538823305132	0.23826155776458793	0.8507048886815333	1	no	26812	30836	11620	30836
ENSMUSG00000113335	1	Gm48296	TEC	havana	chr12:100187011-100187705:+	0.14301596809432268	-0.002598538823305132	0.23826155776458793	0.8507048886815333	1	no	26812	30836	11620	30836
ENSMUSG00000096753	7	Fam181a	protein_coding	ensembl_havana	chr12:103310975-103317065:+	0.14301596809432268	-0.002598538823305132	0.23826155776458793	0.8507048886815333	1	no	26812	30836	11620	30836
ENSMUSG00000091887	1	Gm17053	processed_pseudogene	havana	chr12:106544837-106546326:-	0.14301596809432268	-0.002598538823305132	0.23826155776458793	0.8507048886815333	1	no	26812	30836	11620	30836
ENSMUSG00000076052	1	Mir541	miRNA	mirbase	chr12:109742409-109742498:+	0.14301596809432268	-0.002598538823305132	0.23826155776458793	0.8507048886815333	1	no	26812	30836	11620	30836
ENSMUSG00000094051	6	Ighv1-36	IG_V_gene	ensembl_havana	chr12:114879888-114880321:-	0.14301596809432268	-0.002598538823305132	0.23826155776458793	0.8507048886815333	1	no	26812	30836	11620	30836
ENSMUSG00000072663	12	Spef2	protein_coding	ensembl_havana	chr15:9578193-9748868:-	0.14301596809432268	-0.002598538823305132	0.23826155776458793	0.8507048886815333	1	no	26812	30836	11620	30836
ENSMUSG00000115585	1	Gm41271	processed_transcript	havana	chr15:11696810-11703703:-	0.14301596809432268	-0.002598538823305132	0.23826155776458793	0.8507048886815333	1	no	26812	30836	11620	30836
ENSMUSG00000114972	1	Gm49119	processed_pseudogene	havana	chr15:15324779-15325195:-	0.14301596809432268	-0.002598538823305132	0.23826155776458793	0.8507048886815333	1	no	26812	30836	11620	30836
ENSMUSG00000115670	1	Gm2611	processed_pseudogene	havana	chr15:16599958-16600562:-	0.14301596809432268	-0.002598538823305132	0.23826155776458793	0.8507048886815333	1	no	26812	30836	11620	30836
ENSMUSG00000115399	1	9430068D22Rik	TEC	havana	chr15:26644635-26645289:-	0.14301596809432268	-0.002598538823305132	0.23826155776458793	0.8507048886815333	1	no	26812	30836	11620	30836
ENSMUSG00000115144	1	Gm7968	TEC	havana	chr15:35589314-35591638:+	0.14301596809432268	-0.002598538823305132	0.23826155776458793	0.8507048886815333	1	no	26812	30836	11620	30836
ENSMUSG00000115654	1	Gm19303	lincRNA	havana	chr15:51231640-51395610:-	0.14301596809432268	-0.002598538823305132	0.23826155776458793	0.8507048886815333	1	no	26812	30836	11620	30836
ENSMUSG00000115759	1	Gm18787	transcribed_processed_pseudogene	havana	chr15:55474780-55475563:-	0.14301596809432268	-0.002598538823305132	0.23826155776458793	0.8507048886815333	1	no	26812	30836	11620	30836
ENSMUSG00000098595	1	Gm27957	misc_RNA	ensembl	chr15:62175422-62175548:+	0.14301596809432268	-0.002598538823305132	0.23826155776458793	0.8507048886815333	1	no	26812	30836	11620	30836
ENSMUSG00000115682	1	Gm46499	processed_pseudogene	havana	chr15:63760161-63760580:+	0.14301596809432268	-0.002598538823305132	0.23826155776458793	0.8507048886815333	1	no	26812	30836	11620	30836
ENSMUSG00000116380	1	Gm39556	lincRNA	havana	chr15:74929437-74936316:+	0.14301596809432268	-0.002598538823305132	0.23826155776458793	0.8507048886815333	1	no	26812	30836	11620	30836
ENSMUSG00000086467	2	4930571N24Rik	processed_transcript	havana	chr15:77427979-77461968:+	0.14301596809432268	-0.002598538823305132	0.23826155776458793	0.8507048886815333	1	no	26812	30836	11620	30836
ENSMUSG00000116505	1	Gm10865	antisense	havana	chr15:78994955-79011041:-	0.14301596809432268	-0.002598538823305132	0.23826155776458793	0.8507048886815333	1	no	26812	30836	11620	30836
ENSMUSG00000116125	1	Gm41361	antisense	havana	chr15:80012331-80042457:+	0.14301596809432268	-0.002598538823305132	0.23826155776458793	0.8507048886815333	1	no	26812	30836	11620	30836
ENSMUSG00000061633	3	1700029P11Rik	protein_coding	ensembl_havana	chr15:81980540-81981563:+	0.14301596809432268	-0.002598538823305132	0.23826155776458793	0.8507048886815333	1	no	26812	30836	11620	30836
ENSMUSG00000090964	1	Gm17206	antisense	havana	chr15:83102072-83105929:-	0.14301596809432268	-0.002598538823305132	0.23826155776458793	0.8507048886815333	1	no	26812	30836	11620	30836
ENSMUSG00000088357	1	Gm24011	misc_RNA	ensembl	chr15:86149584-86149851:+	0.14301596809432268	-0.002598538823305132	0.23826155776458793	0.8507048886815333	1	no	26812	30836	11620	30836
ENSMUSG00000078847	1	Gm6746	processed_pseudogene	ensembl_havana	chr15:90561347-90561829:+	0.14301596809432268	-0.002598538823305132	0.23826155776458793	0.8507048886815333	1	no	26812	30836	11620	30836
ENSMUSG00000115049	1	Gm49172	processed_transcript	havana	chr15:95972739-95994129:-	0.14301596809432268	-0.002598538823305132	0.23826155776458793	0.8507048886815333	1	no	26812	30836	11620	30836
ENSMUSG00000115877	1	Gm49478	processed_pseudogene	havana	chr15:99348821-99349535:-	0.14301596809432268	-0.002598538823305132	0.23826155776458793	0.8507048886815333	1	no	26812	30836	11620	30836
ENSMUSG00000096111	7	Gm21917	antisense	havana	chr15:99931711-99953044:+	0.14301596809432268	-0.002598538823305132	0.23826155776458793	0.8507048886815333	1	no	26812	30836	11620	30836
ENSMUSG00000116183	1	Gm49480	processed_pseudogene	havana	chr15:102308621-102308762:-	0.14301596809432268	-0.002598538823305132	0.23826155776458793	0.8507048886815333	1	no	26812	30836	11620	30836
ENSMUSG00000116402	1	Gm36246	bidirectional_promoter_lncRNA	havana	chr15:102350827-102355139:+	0.14301596809432268	-0.002598538823305132	0.23826155776458793	0.8507048886815333	1	no	26812	30836	11620	30836
ENSMUSG00000071586	4	Gm10337	protein_coding	ensembl	chr15:102503722-102503886:+	0.14301596809432268	-0.002598538823305132	0.23826155776458793	0.8507048886815333	1	no	26812	30836	11620	30836
ENSMUSG00000116450	1	Gm49534	lincRNA	havana	chr16:7870102-7879859:+	0.14301596809432268	-0.002598538823305132	0.23826155776458793	0.8507048886815333	1	no	26812	30836	11620	30836
ENSMUSG00000050058	6	Prm3	protein_coding	ensembl_havana	chr16:10790505-10790914:-	0.14301596809432268	-0.002598538823305132	0.23826155776458793	0.8507048886815333	1	no	26812	30836	11620	30836
ENSMUSG00000065968	8	Ifitm7	protein_coding	ensembl_havana	chr16:13981699-13986888:-	0.14301596809432268	-0.002598538823305132	0.23826155776458793	0.8507048886815333	1	no	26812	30836	11620	30836
ENSMUSG00000116386	1	Gm49538	processed_pseudogene	havana	chr16:15587365-15588059:+	0.14301596809432268	-0.002598538823305132	0.23826155776458793	0.8507048886815333	1	no	26812	30836	11620	30836
ENSMUSG00000075370	12	Igll1	protein_coding	ensembl_havana	chr16:16860671-16863985:-	0.14301596809432268	-0.002598538823305132	0.23826155776458793	0.8507048886815333	1	no	26812	30836	11620	30836
ENSMUSG00000116843	1	Gm49750	lincRNA	havana	chr16:21238495-21263159:+	0.14301596809432268	-0.002598538823305132	0.23826155776458793	0.8507048886815333	1	no	26812	30836	11620	30836
ENSMUSG00000098043	1	Gm26980	processed_pseudogene	havana	chr16:22236921-22237315:+	0.14301596809432268	-0.002598538823305132	0.23826155776458793	0.8507048886815333	1	no	26812	30836	11620	30836
ENSMUSG00000098103	1	Gm27005	processed_pseudogene	havana	chr16:25726696-25727616:+	0.14301596809432268	-0.002598538823305132	0.23826155776458793	0.8507048886815333	1	no	26812	30836	11620	30836
ENSMUSG00000052276	8	Ostn	protein_coding	ensembl_havana	chr16:27307489-27351212:+	0.14301596809432268	-0.002598538823305132	0.23826155776458793	0.8507048886815333	1	no	26812	30836	11620	30836
ENSMUSG00000101888	1	1700025H01Rik	lincRNA	havana	chr16:30195071-30200299:+	0.14301596809432268	-0.002598538823305132	0.23826155776458793	0.8507048886815333	1	no	26812	30836	11620	30836
ENSMUSG00000047953	7	Gp5	protein_coding	ensembl_havana	chr16:30307685-30310779:-	0.14301596809432268	-0.002598538823305132	0.23826155776458793	0.8507048886815333	1	no	26812	30836	11620	30836
ENSMUSG00000116826	1	Gm49682	processed_pseudogene	havana	chr16:56149166-56149562:-	0.14301596809432268	-0.002598538823305132	0.23826155776458793	0.8507048886815333	1	no	26812	30836	11620	30836
ENSMUSG00000116830	1	Gm49714	lincRNA	havana	chr16:90596773-90602619:+	0.14301596809432268	-0.002598538823305132	0.23826155776458793	0.8507048886815333	1	no	26812	30836	11620	30836
ENSMUSG00000085337	1	Gm15964	antisense	havana	chr16:91611468-91623861:+	0.14301596809432268	-0.002598538823305132	0.23826155776458793	0.8507048886815333	1	no	26812	30836	11620	30836
ENSMUSG00000117324	1	Gm32432	antisense	havana	chr16:96918732-96922160:+	0.14301596809432268	-0.002598538823305132	0.23826155776458793	0.8507048886815333	1	no	26812	30836	11620	30836
ENSMUSG00000094843	2	Ppp1r2-ps1	processed_pseudogene	havana	chr17:6324025-6324642:-	0.14301596809432268	-0.002598538823305132	0.23826155776458793	0.8507048886815333	1	no	26812	30836	11620	30836
ENSMUSG00000059408	3	Mrgprh	protein_coding	ensembl_havana	chr17:12876034-12877977:+	0.14301596809432268	-0.002598538823305132	0.23826155776458793	0.8507048886815333	1	no	26812	30836	11620	30836
ENSMUSG00000117154	1	Gm7898	processed_pseudogene	havana	chr17:23515454-23515784:+	0.14301596809432268	-0.002598538823305132	0.23826155776458793	0.8507048886815333	1	no	26812	30836	11620	30836
ENSMUSG00000117059	1	Gm7912	processed_pseudogene	havana	chr17:23619236-23620900:-	0.14301596809432268	-0.002598538823305132	0.23826155776458793	0.8507048886815333	1	no	26812	30836	11620	30836
ENSMUSG00000024128	13	Sbp	protein_coding	ensembl_havana	chr17:23941672-23945607:+	0.14301596809432268	-0.002598538823305132	0.23826155776458793	0.8507048886815333	1	no	26812	30836	11620	30836
ENSMUSG00000080342	1	Gm24589	miRNA	ensembl	chr17:24594978-24595071:+	0.14301596809432268	-0.002598538823305132	0.23826155776458793	0.8507048886815333	1	no	26812	30836	11620	30836
ENSMUSG00000118007	1	Gm50254	antisense	havana	chr17:26974510-26978626:-	0.14301596809432268	-0.002598538823305132	0.23826155776458793	0.8507048886815333	1	no	26812	30836	11620	30836
ENSMUSG00000088703	1	Gm25555	rRNA	ensembl	chr17:32804867-32804977:-	0.14301596809432268	-0.002598538823305132	0.23826155776458793	0.8507048886815333	1	no	26812	30836	11620	30836
ENSMUSG00000092304	2	Gm20530	unprocessed_pseudogene	havana	chr17:36094181-36094763:+	0.14301596809432268	-0.002598538823305132	0.23826155776458793	0.8507048886815333	1	no	26812	30836	11620	30836
ENSMUSG00000117201	1	Gm49834	processed_pseudogene	havana	chr17:39920516-39920734:+	0.14301596809432268	-0.002598538823305132	0.23826155776458793	0.8507048886815333	1	no	26812	30836	11620	30836
ENSMUSG00000117044	1	Gm35097	lincRNA	havana	chr17:45147237-45151629:+	0.14301596809432268	-0.002598538823305132	0.23826155776458793	0.8507048886815333	1	no	26812	30836	11620	30836
ENSMUSG00000065743	1	Gm25008	snRNA	ensembl	chr17:45620679-45620759:+	0.14301596809432268	-0.002598538823305132	0.23826155776458793	0.8507048886815333	1	no	26812	30836	11620	30836
ENSMUSG00000117316	1	Gm4946	processed_pseudogene	havana	chr17:54507415-54508222:+	0.14301596809432268	-0.002598538823305132	0.23826155776458793	0.8507048886815333	1	no	26812	30836	11620	30836
ENSMUSG00000045019	4	Acer1	protein_coding	ensembl_havana	chr17:56953490-56982126:-	0.14301596809432268	-0.002598538823305132	0.23826155776458793	0.8507048886815333	1	no	26812	30836	11620	30836
ENSMUSG00000005824	7	Tnfsf14	protein_coding	ensembl_havana	chr17:57189492-57194177:-	0.14301596809432268	-0.002598538823305132	0.23826155776458793	0.8507048886815333	1	no	26812	30836	11620	30836
ENSMUSG00000117611	1	Gm35229	lincRNA	havana	chr17:83956248-83957523:+	0.14301596809432268	-0.002598538823305132	0.23826155776458793	0.8507048886815333	1	no	26812	30836	11620	30836
ENSMUSG00000117369	1	Gm31499	lincRNA	havana	chr17:88168487-88170604:+	0.14301596809432268	-0.002598538823305132	0.23826155776458793	0.8507048886815333	1	no	26812	30836	11620	30836
ENSMUSG00000099660	1	Gm2316	processed_pseudogene	havana	chrY:3766452-3767372:+	0.14301596809432268	-0.002598538823305132	0.23826155776458793	0.8507048886815333	1	no	26812	30836	11620	30836
ENSMUSG00000095614	1	Gm6291	processed_pseudogene	ensembl_havana	chr18:6371352-6371660:-	0.14301596809432268	-0.002598538823305132	0.23826155776458793	0.8507048886815333	1	no	26812	30836	11620	30836
ENSMUSG00000097387	1	4930563E18Rik	bidirectional_promoter_lncRNA	havana	chr18:10706860-10711832:+	0.14301596809432268	-0.002598538823305132	0.23826155776458793	0.8507048886815333	1	no	26812	30836	11620	30836
ENSMUSG00000024331	11	Dsc2	protein_coding	ensembl_havana	chr18:20030633-20059554:-	0.14301596809432268	-0.002598538823305132	0.23826155776458793	0.8507048886815333	1	no	26812	30836	11620	30836
ENSMUSG00000080529	1	Gm23882	miRNA	ensembl	chr18:35952824-35952907:+	0.14301596809432268	-0.002598538823305132	0.23826155776458793	0.8507048886815333	1	no	26812	30836	11620	30836
ENSMUSG00000118117	1	Gm30961	lincRNA	havana	chr18:39636406-39648356:+	0.14301596809432268	-0.002598538823305132	0.23826155776458793	0.8507048886815333	1	no	26812	30836	11620	30836
ENSMUSG00000117753	1	Gm5504	processed_pseudogene	havana	chr18:42200743-42201347:+	0.14301596809432268	-0.002598538823305132	0.23826155776458793	0.8507048886815333	1	no	26812	30836	11620	30836
ENSMUSG00000032900	15	Tex43	protein_coding	ensembl_havana	chr18:56588350-56594782:+	0.14301596809432268	-0.002598538823305132	0.23826155776458793	0.8507048886815333	1	no	26812	30836	11620	30836
ENSMUSG00000053441	5	Adamts19	protein_coding	ensembl_havana	chr18:58836667-59054060:+	0.14301596809432268	-0.002598538823305132	0.23826155776458793	0.8507048886815333	1	no	26812	30836	11620	30836
ENSMUSG00000117891	1	Gm41764	antisense	havana	chr18:68098347-68118374:-	0.14301596809432268	-0.002598538823305132	0.23826155776458793	0.8507048886815333	1	no	26812	30836	11620	30836
ENSMUSG00000117849	1	Gm50355	processed_pseudogene	havana	chr18:82729779-82729981:-	0.14301596809432268	-0.002598538823305132	0.23826155776458793	0.8507048886815333	1	no	26812	30836	11620	30836
ENSMUSG00000117781	1	Gm17266	protein_coding	havana	chr18:84798558-84836716:-	0.14301596809432268	-0.002598538823305132	0.23826155776458793	0.8507048886815333	1	no	26812	30836	11620	30836
ENSMUSG00000034028	16	Cd226	protein_coding	ensembl_havana	chr18:89176967-89272229:+	0.14301596809432268	-0.002598538823305132	0.23826155776458793	0.8507048886815333	1	no	26812	30836	11620	30836
ENSMUSG00000073514	4	Dok6	protein_coding	ensembl_havana	chr18:89292424-89769528:-	0.14301596809432268	-0.002598538823305132	0.23826155776458793	0.8507048886815333	1	no	26812	30836	11620	30836
ENSMUSG00000117928	1	Gm42068	processed_pseudogene	havana	chr19:3156623-3157012:+	0.14301596809432268	-0.002598538823305132	0.23826155776458793	0.8507048886815333	1	no	26812	30836	11620	30836
ENSMUSG00000095913	1	Gm21844	antisense	havana	chr19:4801512-4805784:+	0.14301596809432268	-0.002598538823305132	0.23826155776458793	0.8507048886815333	1	no	26812	30836	11620	30836
ENSMUSG00000110298	1	Gm8189	transcribed_unprocessed_pseudogene	havana	chr19:8473313-8541798:-	0.14301596809432268	-0.002598538823305132	0.23826155776458793	0.8507048886815333	1	no	26812	30836	11620	30836
ENSMUSG00000024658	7	Gm9750	antisense	havana	chr19:9135157-9279175:+	0.14301596809432268	-0.002598538823305132	0.23826155776458793	0.8507048886815333	1	no	26812	30836	11620	30836
ENSMUSG00000067529	2	Olfr1423	protein_coding	ensembl_havana	chr19:12031787-12041317:-	0.14301596809432268	-0.002598538823305132	0.23826155776458793	0.8507048886815333	1	no	26812	30836	11620	30836
ENSMUSG00000046650	4	Olfr1440	protein_coding	ensembl_havana	chr19:12387279-12401584:+	0.14301596809432268	-0.002598538823305132	0.23826155776458793	0.8507048886815333	1	no	26812	30836	11620	30836
ENSMUSG00000046388	4	Gm9806	pseudogene	ensembl	chr19:16780547-16781103:+	0.14301596809432268	-0.002598538823305132	0.23826155776458793	0.8507048886815333	1	no	26812	30836	11620	30836
ENSMUSG00000056829	4	Foxb2	protein_coding	ensembl_havana	chr19:16872319-16873805:-	0.14301596809432268	-0.002598538823305132	0.23826155776458793	0.8507048886815333	1	no	26812	30836	11620	30836
ENSMUSG00000079382	3	Gm3443	transcribed_unitary_pseudogene	havana	chr19:21552204-21557867:+	0.14301596809432268	-0.002598538823305132	0.23826155776458793	0.8507048886815333	1	no	26812	30836	11620	30836
ENSMUSG00000117953	1	Gm50264	processed_pseudogene	havana	chr19:30531476-30531929:-	0.14301596809432268	-0.002598538823305132	0.23826155776458793	0.8507048886815333	1	no	26812	30836	11620	30836
ENSMUSG00000065380	1	Gm23095	snRNA	ensembl	chr19:33954235-33954341:+	0.14301596809432268	-0.002598538823305132	0.23826155776458793	0.8507048886815333	1	no	26812	30836	11620	30836
ENSMUSG00000118032	1	Gm50147	lincRNA	havana	chr19:36251727-36256336:+	0.14301596809432268	-0.002598538823305132	0.23826155776458793	0.8507048886815333	1	no	26812	30836	11620	30836
ENSMUSG00000060613	10	Cyp2c70	protein_coding	ensembl_havana	chr19:40153353-40187333:-	0.14301596809432268	-0.002598538823305132	0.23826155776458793	0.8507048886815333	1	no	26812	30836	11620	30836
ENSMUSG00000117958	1	Gm35183	transcribed_processed_pseudogene	havana	chr19:44272271-44278228:+	0.14301596809432268	-0.002598538823305132	0.23826155776458793	0.8507048886815333	1	no	26812	30836	11620	30836
ENSMUSG00000117691	1	Gm50319	processed_pseudogene	havana	chr19:47054505-47055248:-	0.14301596809432268	-0.002598538823305132	0.23826155776458793	0.8507048886815333	1	no	26812	30836	11620	30836
ENSMUSG00000117833	1	Gm50135	processed_pseudogene	havana	chr19:56012529-56012925:+	0.14301596809432268	-0.002598538823305132	0.23826155776458793	0.8507048886815333	1	no	26812	30836	11620	30836
ENSMUSG00000094855	1	AC133095.1	protein_coding	ensembl	chr5_JH584299_random:921942-924675:+	0.14301596809432268	-0.002598538823305132	0.23826155776458793	0.8507048886815333	1	no	26812	30836	11620	30836
ENSMUSG00000096271	1	Ccl21b	protein_coding	ensembl	chr4_GL456350_random:211325-212455:-	0.14301596809432268	-0.002598538823305132	0.23826155776458793	0.8507048886815333	1	no	26812	30836	11620	30836
ENSMUSG00000095505	1	AC164084.1	protein_coding	ensembl	chr5_JH584296_random:195181-197903:-	0.14301596809432268	-0.002598538823305132	0.23826155776458793	0.8507048886815333	1	no	26812	30836	11620	30836
ENSMUSG00000103025	1	Gm37686	TEC	havana	chr1:3464977-3467285:-	0.15913465678629565	-0.002598538823305132	0.23826155776458793	0.8507048886815333	1	no	26812	30313	11620	30313
ENSMUSG00000096126	1	Gm22307	snRNA	ensembl	chr1:4529017-4529123:+	0.15913465678629565	-0.002598538823305132	0.23826155776458793	0.8507048886815333	1	no	26812	30313	11620	30313
ENSMUSG00000103265	1	Gm2053	processed_pseudogene	havana	chr1:4735046-4735676:-	0.15913465678629565	-0.002598538823305132	0.23826155776458793	0.8507048886815333	1	no	26812	30313	11620	30313
ENSMUSG00000104025	1	E330040D14Rik	TEC	havana	chr1:9967314-9968687:+	0.15913465678629565	-0.002598538823305132	0.23826155776458793	0.8507048886815333	1	no	26812	30313	11620	30313
ENSMUSG00000103825	1	Gm38178	TEC	havana	chr1:11416918-11419388:+	0.15913465678629565	-0.002598538823305132	0.23826155776458793	0.8507048886815333	1	no	26812	30313	11620	30313
ENSMUSG00000073730	2	Ppp1r14bl	protein_coding	ensembl_havana	chr1:23100473-23102253:-	0.15913465678629565	-0.002598538823305132	0.23826155776458793	0.8507048886815333	1	no	26812	30313	11620	30313
ENSMUSG00000101301	1	Gm29214	processed_pseudogene	havana	chr1:25614946-25615515:-	0.15913465678629565	-0.002598538823305132	0.23826155776458793	0.8507048886815333	1	no	26812	30313	11620	30313
ENSMUSG00000101395	1	Gm8241	processed_pseudogene	havana	chr1:43898294-43899109:+	0.15913465678629565	-0.002598538823305132	0.23826155776458793	0.8507048886815333	1	no	26812	30313	11620	30313
ENSMUSG00000099569	1	Gm18301	unprocessed_pseudogene	havana	chr1:52134443-52135330:-	0.15913465678629565	-0.002598538823305132	0.23826155776458793	0.8507048886815333	1	no	26812	30313	11620	30313
ENSMUSG00000099752	1	Gm29018	antisense	havana	chr1:59014224-59059481:+	0.15913465678629565	-0.002598538823305132	0.23826155776458793	0.8507048886815333	1	no	26812	30313	11620	30313
ENSMUSG00000073656	4	Gm10558	antisense	havana	chr1:66322276-66328796:-	0.15913465678629565	-0.002598538823305132	0.23826155776458793	0.8507048886815333	1	no	26812	30313	11620	30313
ENSMUSG00000094655	1	Gm25360	snRNA	ensembl	chr1:72226240-72226430:+	0.15913465678629565	-0.002598538823305132	0.23826155776458793	0.8507048886815333	1	no	26812	30313	11620	30313
ENSMUSG00000113097	1	Gm47959	protein_coding	havana	chr1:83000548-83001480:+	0.15913465678629565	-0.002598538823305132	0.23826155776458793	0.8507048886815333	1	no	26812	30313	11620	30313
ENSMUSG00000101934	1	Gm18304	processed_pseudogene	havana	chr1:84168188-84168733:+	0.15913465678629565	-0.002598538823305132	0.23826155776458793	0.8507048886815333	1	no	26812	30313	11620	30313
ENSMUSG00000089937	1	Gm7281	unprocessed_pseudogene	havana	chr1:85332716-85342086:-	0.15913465678629565	-0.002598538823305132	0.23826155776458793	0.8507048886815333	1	no	26812	30313	11620	30313
ENSMUSG00000092220	1	Gm20528	processed_transcript	havana	chr1:88055393-88218584:-	0.15913465678629565	-0.002598538823305132	0.23826155776458793	0.8507048886815333	1	no	26812	30313	11620	30313
ENSMUSG00000054006	14	D630008O14Rik	antisense	ensembl_havana	chr1:106541943-106575045:+	0.15913465678629565	-0.002598538823305132	0.23826155776458793	0.8507048886815333	1	no	26812	30313	11620	30313
ENSMUSG00000081114	1	Gm15390	processed_pseudogene	havana	chr1:107253553-107254290:-	0.15913465678629565	-0.002598538823305132	0.23826155776458793	0.8507048886815333	1	no	26812	30313	11620	30313
ENSMUSG00000101097	1	Gm6679	processed_pseudogene	havana	chr1:108770135-108772003:+	0.15913465678629565	-0.002598538823305132	0.23826155776458793	0.8507048886815333	1	no	26812	30313	11620	30313
ENSMUSG00000104519	1	Gm37161	TEC	havana	chr1:125919266-125921962:-	0.15913465678629565	-0.002598538823305132	0.23826155776458793	0.8507048886815333	1	no	26812	30313	11620	30313
ENSMUSG00000077846	1	Gm22232	miRNA	ensembl	chr1:134809275-134809368:+	0.15913465678629565	-0.002598538823305132	0.23826155776458793	0.8507048886815333	1	no	26812	30313	11620	30313
ENSMUSG00000103427	1	Gm37534	TEC	havana	chr1:137949422-137954643:+	0.15913465678629565	-0.002598538823305132	0.23826155776458793	0.8507048886815333	1	no	26812	30313	11620	30313
ENSMUSG00000057037	8	Cfhr1	protein_coding	ensembl_havana	chr1:139547053-139560272:-	0.15913465678629565	-0.002598538823305132	0.23826155776458793	0.8507048886815333	1	no	26812	30313	11620	30313
ENSMUSG00000099964	6	Gm29514	antisense	havana	chr1:146419436-146495060:-	0.15913465678629565	-0.002598538823305132	0.23826155776458793	0.8507048886815333	1	no	26812	30313	11620	30313
ENSMUSG00000100595	1	Gm19087	processed_pseudogene	havana	chr1:151107915-151108860:+	0.15913465678629565	-0.002598538823305132	0.23826155776458793	0.8507048886815333	1	no	26812	30313	11620	30313
ENSMUSG00000109913	1	Gm30694	unitary_pseudogene	havana	chr1:157118948-157134399:+	0.15913465678629565	-0.002598538823305132	0.23826155776458793	0.8507048886815333	1	no	26812	30313	11620	30313
ENSMUSG00000087093	2	Gm15486	antisense	havana	chr1:157497931-157511721:-	0.15913465678629565	-0.002598538823305132	0.23826155776458793	0.8507048886815333	1	no	26812	30313	11620	30313
ENSMUSG00000103680	1	Gm37072	TEC	havana	chr1:161001009-161001845:-	0.15913465678629565	-0.002598538823305132	0.23826155776458793	0.8507048886815333	1	no	26812	30313	11620	30313
ENSMUSG00000104224	1	Gm37693	processed_pseudogene	havana	chr1:171725405-171725638:-	0.15913465678629565	-0.002598538823305132	0.23826155776458793	0.8507048886815333	1	no	26812	30313	11620	30313
ENSMUSG00000037942	5	Crp	protein_coding	ensembl_havana	chr1:172698055-172833031:+	0.15913465678629565	-0.002598538823305132	0.23826155776458793	0.8507048886815333	1	no	26812	30313	11620	30313
ENSMUSG00000102749	1	Gm37598	TEC	havana	chr1:177074484-177075784:-	0.15913465678629565	-0.002598538823305132	0.23826155776458793	0.8507048886815333	1	no	26812	30313	11620	30313
ENSMUSG00000104388	1	Gm37033	TEC	havana	chr1:180357649-180364998:+	0.15913465678629565	-0.002598538823305132	0.23826155776458793	0.8507048886815333	1	no	26812	30313	11620	30313
ENSMUSG00000103649	1	Gm37768	antisense	havana	chr1:180743210-180755836:-	0.15913465678629565	-0.002598538823305132	0.23826155776458793	0.8507048886815333	1	no	26812	30313	11620	30313
ENSMUSG00000089888	1	Gm16547	processed_pseudogene	havana	chr1:181400464-181400756:-	0.15913465678629565	-0.002598538823305132	0.23826155776458793	0.8507048886815333	1	no	26812	30313	11620	30313
ENSMUSG00000056699	7	Gm5533	lincRNA	ensembl_havana	chr1:181851574-181853189:-	0.15913465678629565	-0.002598538823305132	0.23826155776458793	0.8507048886815333	1	no	26812	30313	11620	30313
ENSMUSG00000102794	1	Gm37712	lincRNA	havana	chr1:184376344-184382441:-	0.15913465678629565	-0.002598538823305132	0.23826155776458793	0.8507048886815333	1	no	26812	30313	11620	30313
ENSMUSG00000051295	8	9630028B13Rik	lincRNA	ensembl_havana	chr1:185429355-185441819:-	0.15913465678629565	-0.002598538823305132	0.23826155776458793	0.8507048886815333	1	no	26812	30313	11620	30313
ENSMUSG00000083407	1	Gm13176	processed_pseudogene	havana	chr2:4834136-4834612:-	0.15913465678629565	-0.002598538823305132	0.23826155776458793	0.8507048886815333	1	no	26812	30313	11620	30313
ENSMUSG00000099424	1	Gm28641	lincRNA	havana	chr2:7529939-7531307:+	0.15913465678629565	-0.002598538823305132	0.23826155776458793	0.8507048886815333	1	no	26812	30313	11620	30313
ENSMUSG00000077095	1	Gm24342	miRNA	ensembl	chr2:10509584-10509687:+	0.15913465678629565	-0.002598538823305132	0.23826155776458793	0.8507048886815333	1	no	26812	30313	11620	30313
ENSMUSG00000077104	1	Gm25263	miRNA	ensembl	chr2:10509885-10509984:+	0.15913465678629565	-0.002598538823305132	0.23826155776458793	0.8507048886815333	1	no	26812	30313	11620	30313
ENSMUSG00000083777	1	Gm13361	processed_pseudogene	havana	chr2:19965967-19967397:-	0.15913465678629565	-0.002598538823305132	0.23826155776458793	0.8507048886815333	1	no	26812	30313	11620	30313
ENSMUSG00000085353	2	1700092C17Rik	lincRNA	ensembl_havana	chr2:22755984-22762273:+	0.15913465678629565	-0.002598538823305132	0.23826155776458793	0.8507048886815333	1	no	26812	30313	11620	30313
ENSMUSG00000036805	13	Noxa1	protein_coding	ensembl_havana	chr2:25085667-25095149:-	0.15913465678629565	-0.002598538823305132	0.23826155776458793	0.8507048886815333	1	no	26812	30313	11620	30313
ENSMUSG00000098977	1	Gm27196	antisense	havana	chr2:26206702-26209283:+	0.15913465678629565	-0.002598538823305132	0.23826155776458793	0.8507048886815333	1	no	26812	30313	11620	30313
ENSMUSG00000026882	1	4930568D16Rik	protein_coding	ensembl_havana	chr2:35354218-35367729:-	0.15913465678629565	-0.002598538823305132	0.23826155776458793	0.8507048886815333	1	no	26812	30313	11620	30313
ENSMUSG00000087283	1	Gm13580	antisense	havana	chr2:60411525-60412579:+	0.15913465678629565	-0.002598538823305132	0.23826155776458793	0.8507048886815333	1	no	26812	30313	11620	30313
ENSMUSG00000075302	10	Erich2	protein_coding	ensembl_havana	chr2:70508819-70540884:+	0.15913465678629565	-0.002598538823305132	0.23826155776458793	0.8507048886815333	1	no	26812	30313	11620	30313
ENSMUSG00000034683	12	Ppp1r1c	protein_coding	ensembl_havana	chr2:79707780-79818496:+	0.15913465678629565	-0.002598538823305132	0.23826155776458793	0.8507048886815333	1	no	26812	30313	11620	30313
ENSMUSG00000068816	3	Olfr152	protein_coding	ensembl_havana	chr2:87779483-87784572:+	0.15913465678629565	-0.002598538823305132	0.23826155776458793	0.8507048886815333	1	no	26812	30313	11620	30313
ENSMUSG00000075099	2	Olfr1224-ps1	protein_coding	ensembl_havana	chr2:89155336-89164091:-	0.15913465678629565	-0.002598538823305132	0.23826155776458793	0.8507048886815333	1	no	26812	30313	11620	30313
ENSMUSG00000083009	1	Gm1335	processed_pseudogene	havana	chr2:93940299-93940878:-	0.15913465678629565	-0.002598538823305132	0.23826155776458793	0.8507048886815333	1	no	26812	30313	11620	30313
ENSMUSG00000080802	1	Gm13804	processed_pseudogene	havana	chr2:98291403-98291574:+	0.15913465678629565	-0.002598538823305132	0.23826155776458793	0.8507048886815333	1	no	26812	30313	11620	30313
ENSMUSG00000109813	2	Olfr1279	protein_coding	ensembl_havana	chr2:111300635-111309043:+	0.15913465678629565	-0.002598538823305132	0.23826155776458793	0.8507048886815333	1	no	26812	30313	11620	30313
ENSMUSG00000103562	1	2810405F15Rik	TEC	havana	chr2:116075165-116076096:-	0.15913465678629565	-0.002598538823305132	0.23826155776458793	0.8507048886815333	1	no	26812	30313	11620	30313
ENSMUSG00000084802	1	Gm14089	antisense	havana	chr2:118997068-119000684:+	0.15913465678629565	-0.002598538823305132	0.23826155776458793	0.8507048886815333	1	no	26812	30313	11620	30313
ENSMUSG00000081056	1	Gm13998	processed_pseudogene	havana	chr2:119878069-119878403:-	0.15913465678629565	-0.002598538823305132	0.23826155776458793	0.8507048886815333	1	no	26812	30313	11620	30313
ENSMUSG00000079110	12	Capn3	protein_coding	ensembl_havana	chr2:120463572-120504918:+	0.15913465678629565	-0.002598538823305132	0.23826155776458793	0.8507048886815333	1	no	26812	30313	11620	30313
ENSMUSG00000086913	1	Gm14019	antisense	havana	chr2:121865781-121866717:-	0.15913465678629565	-0.002598538823305132	0.23826155776458793	0.8507048886815333	1	no	26812	30313	11620	30313
ENSMUSG00000027345	6	4921508D12Rik	lincRNA	ensembl_havana	chr2:132424741-132452499:+	0.15913465678629565	-0.002598538823305132	0.23826155776458793	0.8507048886815333	1	no	26812	30313	11620	30313
ENSMUSG00000086575	1	Gm14104	antisense	havana	chr2:132845999-132847256:-	0.15913465678629565	-0.002598538823305132	0.23826155776458793	0.8507048886815333	1	no	26812	30313	11620	30313
ENSMUSG00000081777	1	Gm14159	processed_pseudogene	havana	chr2:151699476-151699926:-	0.15913465678629565	-0.002598538823305132	0.23826155776458793	0.8507048886815333	1	no	26812	30313	11620	30313
ENSMUSG00000061272	8	Gm14173	processed_pseudogene	havana	chr2:156410897-156411174:-	0.15913465678629565	-0.002598538823305132	0.23826155776458793	0.8507048886815333	1	no	26812	30313	11620	30313
ENSMUSG00000092283	1	Gm20412	processed_transcript	havana	chr2:158117154-158117905:+	0.15913465678629565	-0.002598538823305132	0.23826155776458793	0.8507048886815333	1	no	26812	30313	11620	30313
ENSMUSG00000084852	1	Gm16359	unprocessed_pseudogene	havana	chr2:175674203-175674491:+	0.15913465678629565	-0.002598538823305132	0.23826155776458793	0.8507048886815333	1	no	26812	30313	11620	30313
ENSMUSG00000039138	1	4930591A17Rik	lincRNA	ensembl_havana	chr2:179414936-179416882:+	0.15913465678629565	-0.002598538823305132	0.23826155776458793	0.8507048886815333	1	no	26812	30313	11620	30313
ENSMUSG00000082404	1	Gm14799	processed_pseudogene	havana	chrX:8042465-8042893:-	0.15913465678629565	-0.002598538823305132	0.23826155776458793	0.8507048886815333	1	no	26812	30313	11620	30313
ENSMUSG00000079694	2	Gm14862	protein_coding	havana	chrX:9250928-9256899:-	0.15913465678629565	-0.002598538823305132	0.23826155776458793	0.8507048886815333	1	no	26812	30313	11620	30313
ENSMUSG00000095413	1	H2al1e	protein_coding	ensembl_havana	chrX:11311934-11312427:+	0.15913465678629565	-0.002598538823305132	0.23826155776458793	0.8507048886815333	1	no	26812	30313	11620	30313
ENSMUSG00000040147	14	Maob	protein_coding	ensembl_havana	chrX:16709282-16817366:-	0.15913465678629565	-0.002598538823305132	0.23826155776458793	0.8507048886815333	1	no	26812	30313	11620	30313
ENSMUSG00000095494	1	Gm7391	unprocessed_pseudogene	havana	chrX:28127898-28148926:+	0.15913465678629565	-0.002598538823305132	0.23826155776458793	0.8507048886815333	1	no	26812	30313	11620	30313
ENSMUSG00000118452	1	Gm21883	transcribed_processed_pseudogene	havana	chrX:31573015-31574469:-	0.15913465678629565	-0.002598538823305132	0.23826155776458793	0.8507048886815333	1	no	26812	30313	11620	30313
ENSMUSG00000081843	1	Gm7851	processed_pseudogene	havana	chrX:52782694-52783016:-	0.15913465678629565	-0.002598538823305132	0.23826155776458793	0.8507048886815333	1	no	26812	30313	11620	30313
ENSMUSG00000076122	1	Mir503	miRNA	mirbase	chrX:53053984-53054054:-	0.15913465678629565	-0.002598538823305132	0.23826155776458793	0.8507048886815333	1	no	26812	30313	11620	30313
ENSMUSG00000081477	1	Gm7916	unprocessed_pseudogene	havana	chrX:54174779-54202199:+	0.15913465678629565	-0.002598538823305132	0.23826155776458793	0.8507048886815333	1	no	26812	30313	11620	30313
ENSMUSG00000078002	1	Mir880	miRNA	mirbase	chrX:66800530-66800607:-	0.15913465678629565	-0.002598538823305132	0.23826155776458793	0.8507048886815333	1	no	26812	30313	11620	30313
ENSMUSG00000072479	10	Xlr5b	protein_coding	ensembl_havana	chrX:73148796-73158872:+	0.15913465678629565	-0.002598538823305132	0.23826155776458793	0.8507048886815333	1	no	26812	30313	11620	30313
ENSMUSG00000081969	1	Gm16471	processed_pseudogene	havana	chrX:102138613-102139230:+	0.15913465678629565	-0.002598538823305132	0.23826155776458793	0.8507048886815333	1	no	26812	30313	11620	30313
ENSMUSG00000034055	16	Phka1	protein_coding	ensembl_havana	chrX:102513975-102644246:-	0.15913465678629565	-0.002598538823305132	0.23826155776458793	0.8507048886815333	1	no	26812	30313	11620	30313
ENSMUSG00000082174	1	Gm14877	processed_pseudogene	havana	chrX:106611903-106612775:+	0.15913465678629565	-0.002598538823305132	0.23826155776458793	0.8507048886815333	1	no	26812	30313	11620	30313
ENSMUSG00000031283	16	Chrdl1	protein_coding	ensembl_havana	chrX:143285674-143394262:-	0.15913465678629565	-0.002598538823305132	0.23826155776458793	0.8507048886815333	1	no	26812	30313	11620	30313
ENSMUSG00000031382	14	Asb11	protein_coding	ensembl_havana	chrX:164436994-164459170:+	0.15913465678629565	-0.002598538823305132	0.23826155776458793	0.8507048886815333	1	no	26812	30313	11620	30313
ENSMUSG00000096922	1	Gm17308	lincRNA	havana	chr3:5090276-5094776:+	0.15913465678629565	-0.002598538823305132	0.23826155776458793	0.8507048886815333	1	no	26812	30313	11620	30313
ENSMUSG00000104295	1	Gm6197	processed_pseudogene	havana	chr3:25731243-25731696:+	0.15913465678629565	-0.002598538823305132	0.23826155776458793	0.8507048886815333	1	no	26812	30313	11620	30313
ENSMUSG00000103998	1	Gm38025	lincRNA	havana	chr3:31341012-31345280:+	0.15913465678629565	-0.002598538823305132	0.23826155776458793	0.8507048886815333	1	no	26812	30313	11620	30313
ENSMUSG00000102498	1	Gm19445	TEC	havana	chr3:33073919-33076356:-	0.15913465678629565	-0.002598538823305132	0.23826155776458793	0.8507048886815333	1	no	26812	30313	11620	30313
ENSMUSG00000106441	1	Gm42921	lincRNA	havana	chr3:37761037-37767297:+	0.15913465678629565	-0.002598538823305132	0.23826155776458793	0.8507048886815333	1	no	26812	30313	11620	30313
ENSMUSG00000104200	1	Gm37399	TEC	havana	chr3:51302488-51302903:-	0.15913465678629565	-0.002598538823305132	0.23826155776458793	0.8507048886815333	1	no	26812	30313	11620	30313
ENSMUSG00000027801	7	Tm4sf4	protein_coding	ensembl_havana	chr3:57425314-57441677:+	0.15913465678629565	-0.002598538823305132	0.23826155776458793	0.8507048886815333	1	no	26812	30313	11620	30313
ENSMUSG00000104730	1	Gm42511	processed_pseudogene	havana	chr3:57942918-57943151:+	0.15913465678629565	-0.002598538823305132	0.23826155776458793	0.8507048886815333	1	no	26812	30313	11620	30313
ENSMUSG00000093767	2	Vmn2r-ps13	unprocessed_pseudogene	havana	chr3:64898855-64899859:+	0.15913465678629565	-0.002598538823305132	0.23826155776458793	0.8507048886815333	1	no	26812	30313	11620	30313
ENSMUSG00000049404	7	Rarres1	protein_coding	ensembl_havana	chr3:67478972-67515523:-	0.15913465678629565	-0.002598538823305132	0.23826155776458793	0.8507048886815333	1	no	26812	30313	11620	30313
ENSMUSG00000097250	1	Gm26771	antisense	havana	chr3:83773853-83789956:-	0.15913465678629565	-0.002598538823305132	0.23826155776458793	0.8507048886815333	1	no	26812	30313	11620	30313
ENSMUSG00000031286	6	Glt28d2	protein_coding	ensembl_havana	chr3:85869849-85887516:-	0.15913465678629565	-0.002598538823305132	0.23826155776458793	0.8507048886815333	1	no	26812	30313	11620	30313
ENSMUSG00000097280	1	AI849053	lincRNA	havana	chr3:88199102-88204595:-	0.15913465678629565	-0.002598538823305132	0.23826155776458793	0.8507048886815333	1	no	26812	30313	11620	30313
ENSMUSG00000096792	2	Gm21956	unprocessed_pseudogene	ensembl_havana	chr3:88376023-88377075:+	0.15913465678629565	-0.002598538823305132	0.23826155776458793	0.8507048886815333	1	no	26812	30313	11620	30313
ENSMUSG00000086718	1	Gm16069	antisense	havana	chr3:89180755-89182293:-	0.15913465678629565	-0.002598538823305132	0.23826155776458793	0.8507048886815333	1	no	26812	30313	11620	30313
ENSMUSG00000105082	2	Aqp10-ps	unprocessed_pseudogene	havana	chr3:89964709-89968658:-	0.15913465678629565	-0.002598538823305132	0.23826155776458793	0.8507048886815333	1	no	26812	30313	11620	30313
ENSMUSG00000001023	10	S100a5	protein_coding	ensembl_havana	chr3:90608523-90611780:+	0.15913465678629565	-0.002598538823305132	0.23826155776458793	0.8507048886815333	1	no	26812	30313	11620	30313
ENSMUSG00000027927	5	Lelp1	protein_coding	ensembl_havana	chr3:92134997-92142744:-	0.15913465678629565	-0.002598538823305132	0.23826155776458793	0.8507048886815333	1	no	26812	30313	11620	30313
ENSMUSG00000096879	2	Tdpoz8	protein_coding	ensembl_havana	chr3:93068823-93075505:+	0.15913465678629565	-0.002598538823305132	0.23826155776458793	0.8507048886815333	1	no	26812	30313	11620	30313
ENSMUSG00000084058	1	Gm15263	processed_pseudogene	havana	chr3:94832977-94833805:+	0.15913465678629565	-0.002598538823305132	0.23826155776458793	0.8507048886815333	1	no	26812	30313	11620	30313
ENSMUSG00000013707	3	Tnfaip8l2	protein_coding	ensembl_havana	chr3:95139521-95142360:-	0.15913465678629565	-0.002598538823305132	0.23826155776458793	0.8507048886815333	1	no	26812	30313	11620	30313
ENSMUSG00000095260	1	Gm25890	snRNA	ensembl	chr3:96486555-96486719:-	0.15913465678629565	-0.002598538823305132	0.23826155776458793	0.8507048886815333	1	no	26812	30313	11620	30313
ENSMUSG00000105229	1	Gm43149	sense_intronic	havana	chr3:103765695-103767116:-	0.15913465678629565	-0.002598538823305132	0.23826155776458793	0.8507048886815333	1	no	26812	30313	11620	30313
ENSMUSG00000022187	2	Gm5546	lincRNA	ensembl_havana	chr3:104350635-104366613:-	0.15913465678629565	-0.002598538823305132	0.23826155776458793	0.8507048886815333	1	no	26812	30313	11620	30313
ENSMUSG00000104678	1	Gm4321	processed_pseudogene	havana	chr3:117888573-117889014:-	0.15913465678629565	-0.002598538823305132	0.23826155776458793	0.8507048886815333	1	no	26812	30313	11620	30313
ENSMUSG00000106455	1	Gm5711	processed_pseudogene	havana	chr3:121380259-121380679:-	0.15913465678629565	-0.002598538823305132	0.23826155776458793	0.8507048886815333	1	no	26812	30313	11620	30313
ENSMUSG00000104887	1	Gm43158	unprocessed_pseudogene	havana	chr3:122125106-122227370:-	0.15913465678629565	-0.002598538823305132	0.23826155776458793	0.8507048886815333	1	no	26812	30313	11620	30313
ENSMUSG00000044528	5	Tram1l1	protein_coding	ensembl_havana	chr3:124320855-124324743:+	0.15913465678629565	-0.002598538823305132	0.23826155776458793	0.8507048886815333	1	no	26812	30313	11620	30313
ENSMUSG00000106437	1	Gm35667	lincRNA	havana	chr3:127970709-127972881:+	0.15913465678629565	-0.002598538823305132	0.23826155776458793	0.8507048886815333	1	no	26812	30313	11620	30313
ENSMUSG00000105523	1	Gm43193	processed_pseudogene	havana	chr3:134180911-134181351:+	0.15913465678629565	-0.002598538823305132	0.23826155776458793	0.8507048886815333	1	no	26812	30313	11620	30313
ENSMUSG00000105869	1	Gm9408	processed_pseudogene	havana	chr3:136331486-136332990:+	0.15913465678629565	-0.002598538823305132	0.23826155776458793	0.8507048886815333	1	no	26812	30313	11620	30313
ENSMUSG00000095465	2	Gm6214	processed_pseudogene	havana	chr3:140839097-140839637:-	0.15913465678629565	-0.002598538823305132	0.23826155776458793	0.8507048886815333	1	no	26812	30313	11620	30313
ENSMUSG00000028176	13	Lrrc7	protein_coding	ensembl_havana	chr3:158082891-158562221:-	0.15913465678629565	-0.002598538823305132	0.23826155776458793	0.8507048886815333	1	no	26812	30313	11620	30313
ENSMUSG00000081913	1	Gm11803	processed_pseudogene	havana	chr4:6507941-6508384:-	0.15913465678629565	-0.002598538823305132	0.23826155776458793	0.8507048886815333	1	no	26812	30313	11620	30313
ENSMUSG00000105333	1	Mir684-2	miRNA	mirbase	chr4:11134097-11134182:+	0.15913465678629565	-0.002598538823305132	0.23826155776458793	0.8507048886815333	1	no	26812	30313	11620	30313
ENSMUSG00000081490	1	Gm11830	processed_pseudogene	havana	chr4:11144710-11145270:+	0.15913465678629565	-0.002598538823305132	0.23826155776458793	0.8507048886815333	1	no	26812	30313	11620	30313
ENSMUSG00000085909	1	Gm11846	lincRNA	havana	chr4:12271399-12314583:+	0.15913465678629565	-0.002598538823305132	0.23826155776458793	0.8507048886815333	1	no	26812	30313	11620	30313
ENSMUSG00000073988	13	Ttpa	protein_coding	ensembl_havana	chr4:20007938-20030785:+	0.15913465678629565	-0.002598538823305132	0.23826155776458793	0.8507048886815333	1	no	26812	30313	11620	30313
ENSMUSG00000083564	1	Gm11929	processed_pseudogene	havana	chr4:32207148-32208092:+	0.15913465678629565	-0.002598538823305132	0.23826155776458793	0.8507048886815333	1	no	26812	30313	11620	30313
ENSMUSG00000098310	1	Mir8118	miRNA	mirbase	chr4:33438081-33438209:+	0.15913465678629565	-0.002598538823305132	0.23826155776458793	0.8507048886815333	1	no	26812	30313	11620	30313
ENSMUSG00000083851	1	Gm12365	processed_pseudogene	havana	chr4:35436214-35436781:+	0.15913465678629565	-0.002598538823305132	0.23826155776458793	0.8507048886815333	1	no	26812	30313	11620	30313
ENSMUSG00000094695	2	Gm21953	protein_coding	ensembl_havana	chr4:42293921-42294859:+	0.15913465678629565	-0.002598538823305132	0.23826155776458793	0.8507048886815333	1	no	26812	30313	11620	30313
ENSMUSG00000084970	1	1700060J05Rik	antisense	havana	chr4:53562983-53564697:-	0.15913465678629565	-0.002598538823305132	0.23826155776458793	0.8507048886815333	1	no	26812	30313	11620	30313
ENSMUSG00000087614	1	Gm12514	lincRNA	havana	chr4:55131208-55279479:-	0.15913465678629565	-0.002598538823305132	0.23826155776458793	0.8507048886815333	1	no	26812	30313	11620	30313
ENSMUSG00000073821	11	8030451A03Rik	processed_transcript	ensembl_havana	chr4:63979854-64149924:+	0.15913465678629565	-0.002598538823305132	0.23826155776458793	0.8507048886815333	1	no	26812	30313	11620	30313
ENSMUSG00000081844	1	Gm11241	processed_pseudogene	havana	chr4:75902260-75903155:-	0.15913465678629565	-0.002598538823305132	0.23826155776458793	0.8507048886815333	1	no	26812	30313	11620	30313
ENSMUSG00000097942	1	Gm26968	sense_intronic	havana	chr4:83743677-83744157:+	0.15913465678629565	-0.002598538823305132	0.23826155776458793	0.8507048886815333	1	no	26812	30313	11620	30313
ENSMUSG00000084809	1	Gm12631	antisense	havana	chr4:88033501-88034998:+	0.15913465678629565	-0.002598538823305132	0.23826155776458793	0.8507048886815333	1	no	26812	30313	11620	30313
ENSMUSG00000025418	7	Bsnd	protein_coding	ensembl_havana	chr4:106483456-106492283:-	0.15913465678629565	-0.002598538823305132	0.23826155776458793	0.8507048886815333	1	no	26812	30313	11620	30313
ENSMUSG00000046790	7	Olfr1341	protein_coding	ensembl_havana	chr4:118703523-118713438:+	0.15913465678629565	-0.002598538823305132	0.23826155776458793	0.8507048886815333	1	no	26812	30313	11620	30313
ENSMUSG00000000085	16	Scmh1	protein_coding	ensembl_havana	chr4:120405281-120530186:+	0.15913465678629565	-0.002598538823305132	0.23826155776458793	0.8507048886815333	1	no	26812	30313	11620	30313
ENSMUSG00000088314	1	Gm26186	snoRNA	ensembl	chr4:121075798-121075922:-	0.15913465678629565	-0.002598538823305132	0.23826155776458793	0.8507048886815333	1	no	26812	30313	11620	30313
ENSMUSG00000098760	1	Gm2164	antisense	havana	chr4:124528924-124657169:-	0.15913465678629565	-0.002598538823305132	0.23826155776458793	0.8507048886815333	1	no	26812	30313	11620	30313
ENSMUSG00000098422	1	Mir7016	miRNA	mirbase	chr4:129684500-129684571:-	0.15913465678629565	-0.002598538823305132	0.23826155776458793	0.8507048886815333	1	no	26812	30313	11620	30313
ENSMUSG00000105911	1	Snora16a	snoRNA	ensembl	chr4:132309464-132309600:+	0.15913465678629565	-0.002598538823305132	0.23826155776458793	0.8507048886815333	1	no	26812	30313	11620	30313
ENSMUSG00000099202	1	Mir7017	miRNA	mirbase	chr4:133195655-133195716:+	0.15913465678629565	-0.002598538823305132	0.23826155776458793	0.8507048886815333	1	no	26812	30313	11620	30313
ENSMUSG00000085714	1	Gm13008	antisense	havana	chr4:136003566-136010937:+	0.15913465678629565	-0.002598538823305132	0.23826155776458793	0.8507048886815333	1	no	26812	30313	11620	30313
ENSMUSG00000085823	7	Gm13012	antisense	havana	chr4:137882370-137883937:-	0.15913465678629565	-0.002598538823305132	0.23826155776458793	0.8507048886815333	1	no	26812	30313	11620	30313
ENSMUSG00000047799	15	Oog4	protein_coding	ensembl_havana	chr4:143437164-143450324:-	0.15913465678629565	-0.002598538823305132	0.23826155776458793	0.8507048886815333	1	no	26812	30313	11620	30313
ENSMUSG00000070616	13	Gm13040	protein_coding	ensembl_havana	chr4:143535954-143542471:+	0.15913465678629565	-0.002598538823305132	0.23826155776458793	0.8507048886815333	1	no	26812	30313	11620	30313
ENSMUSG00000046435	7	Gm13078	protein_coding	ensembl_havana	chr4:143719455-143729158:+	0.15913465678629565	-0.002598538823305132	0.23826155776458793	0.8507048886815333	1	no	26812	30313	11620	30313
ENSMUSG00000085097	1	Gm13049	lincRNA	havana	chr4:150825733-150839575:+	0.15913465678629565	-0.002598538823305132	0.23826155776458793	0.8507048886815333	1	no	26812	30313	11620	30313
ENSMUSG00000082073	1	Gm13114	processed_pseudogene	havana	chr4:154048023-154048128:-	0.15913465678629565	-0.002598538823305132	0.23826155776458793	0.8507048886815333	1	no	26812	30313	11620	30313
ENSMUSG00000041954	18	Tnfrsf18	protein_coding	ensembl_havana	chr4:156026164-156028895:+	0.15913465678629565	-0.002598538823305132	0.23826155776458793	0.8507048886815333	1	no	26812	30313	11620	30313
ENSMUSG00000114430	1	Gm40264	lincRNA	havana	chr5:9034780-9061316:+	0.15913465678629565	-0.002598538823305132	0.23826155776458793	0.8507048886815333	1	no	26812	30313	11620	30313
ENSMUSG00000106204	1	Gm21009	processed_pseudogene	havana	chr5:19504455-19506123:-	0.15913465678629565	-0.002598538823305132	0.23826155776458793	0.8507048886815333	1	no	26812	30313	11620	30313
ENSMUSG00000106537	1	Gm43502	TEC	havana	chr5:27218185-27220780:+	0.15913465678629565	-0.002598538823305132	0.23826155776458793	0.8507048886815333	1	no	26812	30313	11620	30313
ENSMUSG00000106030	1	Gm43611	TEC	havana	chr5:28032055-28036406:-	0.15913465678629565	-0.002598538823305132	0.23826155776458793	0.8507048886815333	1	no	26812	30313	11620	30313
ENSMUSG00000106173	1	Gm42764	sense_intronic	havana	chr5:30759032-30760477:+	0.15913465678629565	-0.002598538823305132	0.23826155776458793	0.8507048886815333	1	no	26812	30313	11620	30313
ENSMUSG00000106834	1	Gm10459	TEC	havana	chr5:33652101-33653255:+	0.15913465678629565	-0.002598538823305132	0.23826155776458793	0.8507048886815333	1	no	26812	30313	11620	30313
ENSMUSG00000106934	1	Gm42506	TEC	havana	chr5:36910114-36910263:+	0.15913465678629565	-0.002598538823305132	0.23826155776458793	0.8507048886815333	1	no	26812	30313	11620	30313
ENSMUSG00000107135	1	Gm43806	processed_pseudogene	havana	chr5:41421576-41422044:-	0.15913465678629565	-0.002598538823305132	0.23826155776458793	0.8507048886815333	1	no	26812	30313	11620	30313
ENSMUSG00000085720	8	Gm7854	antisense	ensembl_havana	chr5:43151686-43235355:-	0.15913465678629565	-0.002598538823305132	0.23826155776458793	0.8507048886815333	1	no	26812	30313	11620	30313
ENSMUSG00000093859	2	Gm7882	processed_pseudogene	havana	chr5:43916753-43918514:+	0.15913465678629565	-0.002598538823305132	0.23826155776458793	0.8507048886815333	1	no	26812	30313	11620	30313
ENSMUSG00000105048	1	Gm42966	TEC	havana	chr5:44105849-44107539:+	0.15913465678629565	-0.002598538823305132	0.23826155776458793	0.8507048886815333	1	no	26812	30313	11620	30313
ENSMUSG00000105373	1	Gm42429	TEC	havana	chr5:44134393-44134950:+	0.15913465678629565	-0.002598538823305132	0.23826155776458793	0.8507048886815333	1	no	26812	30313	11620	30313
ENSMUSG00000104894	4	Gm43507	antisense	havana	chr5:44641484-44662153:+	0.15913465678629565	-0.002598538823305132	0.23826155776458793	0.8507048886815333	1	no	26812	30313	11620	30313
ENSMUSG00000104837	1	Gm42520	TEC	havana	chr5:45556680-45558181:+	0.15913465678629565	-0.002598538823305132	0.23826155776458793	0.8507048886815333	1	no	26812	30313	11620	30313
ENSMUSG00000105634	1	Gm43367	processed_pseudogene	havana	chr5:45656948-45657572:-	0.15913465678629565	-0.002598538823305132	0.23826155776458793	0.8507048886815333	1	no	26812	30313	11620	30313
ENSMUSG00000105184	1	Gm42537	TEC	havana	chr5:48211672-48214245:+	0.15913465678629565	-0.002598538823305132	0.23826155776458793	0.8507048886815333	1	no	26812	30313	11620	30313
ENSMUSG00000029088	16	Kcnip4	protein_coding	ensembl_havana	chr5:48389502-49524907:-	0.15913465678629565	-0.002598538823305132	0.23826155776458793	0.8507048886815333	1	no	26812	30313	11620	30313
ENSMUSG00000106335	1	Gm20223	processed_pseudogene	havana	chr5:55722617-55723421:-	0.15913465678629565	-0.002598538823305132	0.23826155776458793	0.8507048886815333	1	no	26812	30313	11620	30313
ENSMUSG00000090326	2	Dthd1	protein_coding	ensembl_havana	chr5:62811674-62888308:+	0.15913465678629565	-0.002598538823305132	0.23826155776458793	0.8507048886815333	1	no	26812	30313	11620	30313
ENSMUSG00000029212	11	Gabrb1	protein_coding	ensembl_havana	chr5:71658113-72149037:+	0.15913465678629565	-0.002598538823305132	0.23826155776458793	0.8507048886815333	1	no	26812	30313	11620	30313
ENSMUSG00000035528	4	Npffr2	protein_coding	ensembl_havana	chr5:89527429-89583740:+	0.15913465678629565	-0.002598538823305132	0.23826155776458793	0.8507048886815333	1	no	26812	30313	11620	30313
ENSMUSG00000073497	6	AA792892	protein_coding	ensembl_havana	chr5:94339749-94385079:+	0.15913465678629565	-0.002598538823305132	0.23826155776458793	0.8507048886815333	1	no	26812	30313	11620	30313
ENSMUSG00000107348	1	Gm6468	unprocessed_pseudogene	havana	chr5:95280462-95283192:+	0.15913465678629565	-0.002598538823305132	0.23826155776458793	0.8507048886815333	1	no	26812	30313	11620	30313
ENSMUSG00000105603	1	Gm32996	processed_pseudogene	havana	chr5:110480755-110482201:-	0.15913465678629565	-0.002598538823305132	0.23826155776458793	0.8507048886815333	1	no	26812	30313	11620	30313
ENSMUSG00000084587	1	n-R5s174	rRNA	ensembl	chr5:117196555-117196675:+	0.15913465678629565	-0.002598538823305132	0.23826155776458793	0.8507048886815333	1	no	26812	30313	11620	30313
ENSMUSG00000088293	1	Gm26411	snRNA	ensembl	chr5:118148788-118148894:-	0.15913465678629565	-0.002598538823305132	0.23826155776458793	0.8507048886815333	1	no	26812	30313	11620	30313
ENSMUSG00000106798	1	Gm43275	TEC	havana	chr5:118618294-118619313:+	0.15913465678629565	-0.002598538823305132	0.23826155776458793	0.8507048886815333	1	no	26812	30313	11620	30313
ENSMUSG00000106663	1	Gm42839	antisense	havana	chr5:125086841-125090359:+	0.15913465678629565	-0.002598538823305132	0.23826155776458793	0.8507048886815333	1	no	26812	30313	11620	30313
ENSMUSG00000105500	1	Gm42591	TEC	havana	chr5:131624842-131625541:-	0.15913465678629565	-0.002598538823305132	0.23826155776458793	0.8507048886815333	1	no	26812	30313	11620	30313
ENSMUSG00000105289	1	Gm43483	TEC	havana	chr5:131639948-131642807:-	0.15913465678629565	-0.002598538823305132	0.23826155776458793	0.8507048886815333	1	no	26812	30313	11620	30313
ENSMUSG00000104936	1	2610011E03Rik	TEC	havana	chr5:131996179-131998413:-	0.15913465678629565	-0.002598538823305132	0.23826155776458793	0.8507048886815333	1	no	26812	30313	11620	30313
ENSMUSG00000107005	1	9030607J07Rik	TEC	havana	chr5:134929848-134931469:-	0.15913465678629565	-0.002598538823305132	0.23826155776458793	0.8507048886815333	1	no	26812	30313	11620	30313
ENSMUSG00000092916	1	Gm24082	miRNA	ensembl	chr5:138606699-138606781:+	0.15913465678629565	-0.002598538823305132	0.23826155776458793	0.8507048886815333	1	no	26812	30313	11620	30313
ENSMUSG00000105609	1	Gm42501	TEC	havana	chr5:143314839-143315864:+	0.15913465678629565	-0.002598538823305132	0.23826155776458793	0.8507048886815333	1	no	26812	30313	11620	30313
ENSMUSG00000104875	1	Gm43397	lincRNA	havana	chr5:143334635-143335425:+	0.15913465678629565	-0.002598538823305132	0.23826155776458793	0.8507048886815333	1	no	26812	30313	11620	30313
ENSMUSG00000038656	5	Cyp3a16	protein_coding	ensembl_havana	chr5:145436309-145469723:-	0.15913465678629565	-0.002598538823305132	0.23826155776458793	0.8507048886815333	1	no	26812	30313	11620	30313
ENSMUSG00000106810	1	Gm43600	unprocessed_pseudogene	havana	chr5:148926688-148926910:+	0.15913465678629565	-0.002598538823305132	0.23826155776458793	0.8507048886815333	1	no	26812	30313	11620	30313
ENSMUSG00000062980	15	Cped1	protein_coding	ensembl_havana	chr6:21985916-22256404:+	0.15913465678629565	-0.002598538823305132	0.23826155776458793	0.8507048886815333	1	no	26812	30313	11620	30313
ENSMUSG00000039032	2	Tsga13	protein_coding	ensembl_havana	chr6:30896981-30915573:-	0.15913465678629565	-0.002598538823305132	0.23826155776458793	0.8507048886815333	1	no	26812	30313	11620	30313
ENSMUSG00000065610	1	Mir29a	miRNA	mirbase	chr6:31062660-31062747:-	0.15913465678629565	-0.002598538823305132	0.23826155776458793	0.8507048886815333	1	no	26812	30313	11620	30313
ENSMUSG00000060411	3	Npn2	antisense	ensembl_havana	chr6:34726672-34726906:-	0.15913465678629565	-0.002598538823305132	0.23826155776458793	0.8507048886815333	1	no	26812	30313	11620	30313
ENSMUSG00000100121	1	1700025N23Rik	antisense	havana	chr6:39063878-39067598:-	0.15913465678629565	-0.002598538823305132	0.23826155776458793	0.8507048886815333	1	no	26812	30313	11620	30313
ENSMUSG00000073144	4	4930599N23Rik	antisense	ensembl_havana	chr6:39118473-39148312:+	0.15913465678629565	-0.002598538823305132	0.23826155776458793	0.8507048886815333	1	no	26812	30313	11620	30313
ENSMUSG00000064792	1	Gm24355	snoRNA	ensembl	chr6:52639234-52639355:-	0.15913465678629565	-0.002598538823305132	0.23826155776458793	0.8507048886815333	1	no	26812	30313	11620	30313
ENSMUSG00000104746	1	Gm44352	miRNA	ensembl	chr6:55533506-55533615:+	0.15913465678629565	-0.002598538823305132	0.23826155776458793	0.8507048886815333	1	no	26812	30313	11620	30313
ENSMUSG00000108230	1	Gm3549	processed_pseudogene	havana	chr6:65169164-65169957:+	0.15913465678629565	-0.002598538823305132	0.23826155776458793	0.8507048886815333	1	no	26812	30313	11620	30313
ENSMUSG00000076549	2	Igkv4-68	IG_V_gene	ensembl_havana	chr6:69304834-69305405:-	0.15913465678629565	-0.002598538823305132	0.23826155776458793	0.8507048886815333	1	no	26812	30313	11620	30313
ENSMUSG00000076552	3	Igkv4-61	IG_V_gene	ensembl_havana	chr6:69416893-69417455:-	0.15913465678629565	-0.002598538823305132	0.23826155776458793	0.8507048886815333	1	no	26812	30313	11620	30313
ENSMUSG00000095753	2	Igkv4-53	IG_V_gene	ensembl_havana	chr6:69648824-69649363:-	0.15913465678629565	-0.002598538823305132	0.23826155776458793	0.8507048886815333	1	no	26812	30313	11620	30313
ENSMUSG00000079542	3	Gm42606	IG_V_pseudogene	havana	chr6:69661094-69661468:+	0.15913465678629565	-0.002598538823305132	0.23826155776458793	0.8507048886815333	1	no	26812	30313	11620	30313
ENSMUSG00000107512	1	Gm44433	TEC	havana	chr6:77428678-77433509:-	0.15913465678629565	-0.002598538823305132	0.23826155776458793	0.8507048886815333	1	no	26812	30313	11620	30313
ENSMUSG00000059654	7	Reg1	protein_coding	ensembl_havana	chr6:78422711-78428667:+	0.15913465678629565	-0.002598538823305132	0.23826155776458793	0.8507048886815333	1	no	26812	30313	11620	30313
ENSMUSG00000107682	1	Gm33024	antisense	havana	chr6:84008898-84012121:-	0.15913465678629565	-0.002598538823305132	0.23826155776458793	0.8507048886815333	1	no	26812	30313	11620	30313
ENSMUSG00000107409	1	Gm43954	processed_pseudogene	havana	chr6:85092235-85092778:+	0.15913465678629565	-0.002598538823305132	0.23826155776458793	0.8507048886815333	1	no	26812	30313	11620	30313
ENSMUSG00000108152	1	Gm44152	TEC	havana	chr6:86873786-86875476:+	0.15913465678629565	-0.002598538823305132	0.23826155776458793	0.8507048886815333	1	no	26812	30313	11620	30313
ENSMUSG00000108118	1	Gm34312	lincRNA	havana	chr6:87597747-87599187:+	0.15913465678629565	-0.002598538823305132	0.23826155776458793	0.8507048886815333	1	no	26812	30313	11620	30313
ENSMUSG00000106591	1	Gm47286	miRNA	ensembl	chr6:87981614-87981741:-	0.15913465678629565	-0.002598538823305132	0.23826155776458793	0.8507048886815333	1	no	26812	30313	11620	30313
ENSMUSG00000033182	12	Kbtbd12	protein_coding	ensembl_havana	chr6:88545114-88637950:-	0.15913465678629565	-0.002598538823305132	0.23826155776458793	0.8507048886815333	1	no	26812	30313	11620	30313
ENSMUSG00000108625	1	Gm44711	TEC	havana	chr6:91938250-91939513:-	0.15913465678629565	-0.002598538823305132	0.23826155776458793	0.8507048886815333	1	no	26812	30313	11620	30313
ENSMUSG00000107458	1	Gm44040	antisense	havana	chr6:108519029-108525687:-	0.15913465678629565	-0.002598538823305132	0.23826155776458793	0.8507048886815333	1	no	26812	30313	11620	30313
ENSMUSG00000099163	1	Mir7660	miRNA	mirbase	chr6:115775657-115775719:+	0.15913465678629565	-0.002598538823305132	0.23826155776458793	0.8507048886815333	1	no	26812	30313	11620	30313
ENSMUSG00000101397	6	Mug-ps1	transcribed_unprocessed_pseudogene	havana	chr6:122176015-122248563:+	0.15913465678629565	-0.002598538823305132	0.23826155776458793	0.8507048886815333	1	no	26812	30313	11620	30313
ENSMUSG00000093385	3	A330044P14Rik	transcribed_unprocessed_pseudogene	havana	chr6:123934426-123982173:-	0.15913465678629565	-0.002598538823305132	0.23826155776458793	0.8507048886815333	1	no	26812	30313	11620	30313
ENSMUSG00000107737	1	1700027F06Rik	lincRNA	havana	chr6:124363301-124364519:-	0.15913465678629565	-0.002598538823305132	0.23826155776458793	0.8507048886815333	1	no	26812	30313	11620	30313
ENSMUSG00000107995	1	Gm44487	processed_pseudogene	havana	chr6:125208367-125208691:-	0.15913465678629565	-0.002598538823305132	0.23826155776458793	0.8507048886815333	1	no	26812	30313	11620	30313
ENSMUSG00000107965	1	Gm44259	processed_pseudogene	havana	chr6:125257711-125258008:-	0.15913465678629565	-0.002598538823305132	0.23826155776458793	0.8507048886815333	1	no	26812	30313	11620	30313
ENSMUSG00000107379	1	Gm43126	antisense	havana	chr6:127122966-127126155:+	0.15913465678629565	-0.002598538823305132	0.23826155776458793	0.8507048886815333	1	no	26812	30313	11620	30313
ENSMUSG00000108284	1	Gm44182	processed_pseudogene	havana	chr6:131270429-131270543:-	0.15913465678629565	-0.002598538823305132	0.23826155776458793	0.8507048886815333	1	no	26812	30313	11620	30313
ENSMUSG00000107850	1	Gm4714	processed_pseudogene	havana	chr6:136695005-136695283:-	0.15913465678629565	-0.002598538823305132	0.23826155776458793	0.8507048886815333	1	no	26812	30313	11620	30313
ENSMUSG00000077241	1	Gm23272	snoRNA	ensembl	chr6:143465269-143465397:-	0.15913465678629565	-0.002598538823305132	0.23826155776458793	0.8507048886815333	1	no	26812	30313	11620	30313
ENSMUSG00000087277	1	2010013B24Rik	lincRNA	havana	chr6:145303152-145308951:+	0.15913465678629565	-0.002598538823305132	0.23826155776458793	0.8507048886815333	1	no	26812	30313	11620	30313
ENSMUSG00000108254	1	Gm43908	TEC	havana	chr6:148899167-148900638:-	0.15913465678629565	-0.002598538823305132	0.23826155776458793	0.8507048886815333	1	no	26812	30313	11620	30313
ENSMUSG00000108593	1	Gm44581	lincRNA	havana	chr7:3928853-3932849:-	0.15913465678629565	-0.002598538823305132	0.23826155776458793	0.8507048886815333	1	no	26812	30313	11620	30313
ENSMUSG00000110271	1	Gm45387	processed_pseudogene	havana	chr7:11952422-11953403:-	0.15913465678629565	-0.002598538823305132	0.23826155776458793	0.8507048886815333	1	no	26812	30313	11620	30313
ENSMUSG00000110292	1	Gm17850	processed_pseudogene	havana	chr7:11997725-11999663:-	0.15913465678629565	-0.002598538823305132	0.23826155776458793	0.8507048886815333	1	no	26812	30313	11620	30313
ENSMUSG00000099087	1	Ranbp2-ps5	processed_pseudogene	havana	chr7:14991920-14992298:-	0.15913465678629565	-0.002598538823305132	0.23826155776458793	0.8507048886815333	1	no	26812	30313	11620	30313
ENSMUSG00000100583	6	Gm29443	antisense	havana	chr7:16613824-16632643:+	0.15913465678629565	-0.002598538823305132	0.23826155776458793	0.8507048886815333	1	no	26812	30313	11620	30313
ENSMUSG00000070796	11	Psg21	protein_coding	ensembl_havana	chr7:18646736-18656725:-	0.15913465678629565	-0.002598538823305132	0.23826155776458793	0.8507048886815333	1	no	26812	30313	11620	30313
ENSMUSG00000109301	1	Gm45167	processed_pseudogene	havana	chr7:19468228-19468549:+	0.15913465678629565	-0.002598538823305132	0.23826155776458793	0.8507048886815333	1	no	26812	30313	11620	30313
ENSMUSG00000089886	1	Gm16184	processed_pseudogene	havana	chr7:19911825-19912397:+	0.15913465678629565	-0.002598538823305132	0.23826155776458793	0.8507048886815333	1	no	26812	30313	11620	30313
ENSMUSG00000109103	1	Gm18877	processed_pseudogene	havana	chr7:20072777-20073315:+	0.15913465678629565	-0.002598538823305132	0.23826155776458793	0.8507048886815333	1	no	26812	30313	11620	30313
ENSMUSG00000094589	1	Vmn1r118	protein_coding	ensembl_havana	chr7:20911427-20912347:-	0.15913465678629565	-0.002598538823305132	0.23826155776458793	0.8507048886815333	1	no	26812	30313	11620	30313
ENSMUSG00000096601	1	Vmn1r260	protein_coding	ensembl_havana	chr7:23066533-23067456:-	0.15913465678629565	-0.002598538823305132	0.23826155776458793	0.8507048886815333	1	no	26812	30313	11620	30313
ENSMUSG00000109098	1	Gm18062	processed_pseudogene	havana	chr7:23130546-23131334:+	0.15913465678629565	-0.002598538823305132	0.23826155776458793	0.8507048886815333	1	no	26812	30313	11620	30313
ENSMUSG00000092473	4	Vmn1r180	protein_coding	ensembl_havana	chr7:23950632-23955691:+	0.15913465678629565	-0.002598538823305132	0.23826155776458793	0.8507048886815333	1	no	26812	30313	11620	30313
ENSMUSG00000108960	1	Gm44943	unprocessed_pseudogene	havana	chr7:24073915-24077969:+	0.15913465678629565	-0.002598538823305132	0.23826155776458793	0.8507048886815333	1	no	26812	30313	11620	30313
ENSMUSG00000098553	1	Mir3569	miRNA	mirbase	chr7:30589380-30589437:+	0.15913465678629565	-0.002598538823305132	0.23826155776458793	0.8507048886815333	1	no	26812	30313	11620	30313
ENSMUSG00000108490	1	1700110I07Rik	lincRNA	havana	chr7:41060617-41089843:-	0.15913465678629565	-0.002598538823305132	0.23826155776458793	0.8507048886815333	1	no	26812	30313	11620	30313
ENSMUSG00000108512	1	Gm7238	processed_pseudogene	havana	chr7:44299915-44300887:-	0.15913465678629565	-0.002598538823305132	0.23826155776458793	0.8507048886815333	1	no	26812	30313	11620	30313
ENSMUSG00000109998	1	Gm45437	antisense	havana	chr7:45630664-45633077:-	0.15913465678629565	-0.002598538823305132	0.23826155776458793	0.8507048886815333	1	no	26812	30313	11620	30313
ENSMUSG00000110240	1	Gm45486	antisense	havana	chr7:46123352-46130568:+	0.15913465678629565	-0.002598538823305132	0.23826155776458793	0.8507048886815333	1	no	26812	30313	11620	30313
ENSMUSG00000051504	18	Siglech	protein_coding	ensembl_havana	chr7:55768178-55778925:+	0.15913465678629565	-0.002598538823305132	0.23826155776458793	0.8507048886815333	1	no	26812	30313	11620	30313
ENSMUSG00000030450	11	Oca2	protein_coding	ensembl_havana	chr7:56239760-56536518:+	0.15913465678629565	-0.002598538823305132	0.23826155776458793	0.8507048886815333	1	no	26812	30313	11620	30313
ENSMUSG00000108902	1	Gm9377	processed_pseudogene	havana	chr7:59109920-59110542:+	0.15913465678629565	-0.002598538823305132	0.23826155776458793	0.8507048886815333	1	no	26812	30313	11620	30313
ENSMUSG00000094095	1	Gm25648	snoRNA	ensembl	chr7:59347681-59347759:-	0.15913465678629565	-0.002598538823305132	0.23826155776458793	0.8507048886815333	1	no	26812	30313	11620	30313
ENSMUSG00000072460	5	Atp5l-ps1	processed_pseudogene	ensembl_havana	chr7:62476306-62476617:+	0.15913465678629565	-0.002598538823305132	0.23826155776458793	0.8507048886815333	1	no	26812	30313	11620	30313
ENSMUSG00000109548	1	Gm45066	TEC	havana	chr7:71331493-71334043:+	0.15913465678629565	-0.002598538823305132	0.23826155776458793	0.8507048886815333	1	no	26812	30313	11620	30313
ENSMUSG00000032776	9	Mctp2	protein_coding	ensembl_havana	chr7:72077830-72306608:-	0.15913465678629565	-0.002598538823305132	0.23826155776458793	0.8507048886815333	1	no	26812	30313	11620	30313
ENSMUSG00000108513	1	Gm30075	lincRNA	havana	chr7:73202775-73238531:-	0.15913465678629565	-0.002598538823305132	0.23826155776458793	0.8507048886815333	1	no	26812	30313	11620	30313
ENSMUSG00000091890	2	A830073O21Rik	TEC	ensembl_havana	chr7:73737929-73741024:-	0.15913465678629565	-0.002598538823305132	0.23826155776458793	0.8507048886815333	1	no	26812	30313	11620	30313
ENSMUSG00000081372	1	Gm16171	processed_pseudogene	havana	chr7:80907825-80908148:+	0.15913465678629565	-0.002598538823305132	0.23826155776458793	0.8507048886815333	1	no	26812	30313	11620	30313
ENSMUSG00000061877	13	BC048679	protein_coding	ensembl_havana	chr7:81494275-81498281:-	0.15913465678629565	-0.002598538823305132	0.23826155776458793	0.8507048886815333	1	no	26812	30313	11620	30313
ENSMUSG00000089111	1	Gm25907	snoRNA	ensembl	chr7:81965710-81965834:+	0.15913465678629565	-0.002598538823305132	0.23826155776458793	0.8507048886815333	1	no	26812	30313	11620	30313
ENSMUSG00000109506	1	Gm44724	lincRNA	havana	chr7:83327738-83369429:-	0.15913465678629565	-0.002598538823305132	0.23826155776458793	0.8507048886815333	1	no	26812	30313	11620	30313
ENSMUSG00000097789	2	Gm2115	protein_coding	havana	chr7:84528954-84583531:+	0.15913465678629565	-0.002598538823305132	0.23826155776458793	0.8507048886815333	1	no	26812	30313	11620	30313
ENSMUSG00000070458	5	Vmn2r73	protein_coding	ensembl_havana	chr7:85850673-85876266:-	0.15913465678629565	-0.002598538823305132	0.23826155776458793	0.8507048886815333	1	no	26812	30313	11620	30313
ENSMUSG00000055571	4	Olfr305	protein_coding	ensembl_havana	chr7:86360854-86366928:-	0.15913465678629565	-0.002598538823305132	0.23826155776458793	0.8507048886815333	1	no	26812	30313	11620	30313
ENSMUSG00000109576	1	Gm44704	TEC	havana	chr7:89215108-89217097:-	0.15913465678629565	-0.002598538823305132	0.23826155776458793	0.8507048886815333	1	no	26812	30313	11620	30313
ENSMUSG00000109327	1	Gm44995	antisense	havana	chr7:89338370-89346288:+	0.15913465678629565	-0.002598538823305132	0.23826155776458793	0.8507048886815333	1	no	26812	30313	11620	30313
ENSMUSG00000109191	1	Gm45131	TEC	havana	chr7:92064593-92067174:+	0.15913465678629565	-0.002598538823305132	0.23826155776458793	0.8507048886815333	1	no	26812	30313	11620	30313
ENSMUSG00000109257	1	Gm45200	TEC	havana	chr7:92778505-92779423:+	0.15913465678629565	-0.002598538823305132	0.23826155776458793	0.8507048886815333	1	no	26812	30313	11620	30313
ENSMUSG00000109435	1	Gm7067	processed_pseudogene	havana	chr7:100197100-100198348:-	0.15913465678629565	-0.002598538823305132	0.23826155776458793	0.8507048886815333	1	no	26812	30313	11620	30313
ENSMUSG00000109822	1	Gm8556	processed_pseudogene	havana	chr7:102520346-102521009:-	0.15913465678629565	-0.002598538823305132	0.23826155776458793	0.8507048886815333	1	no	26812	30313	11620	30313
ENSMUSG00000081945	4	Olfr607	protein_coding	ensembl_havana	chr7:103455526-103464151:-	0.15913465678629565	-0.002598538823305132	0.23826155776458793	0.8507048886815333	1	no	26812	30313	11620	30313
ENSMUSG00000073924	5	Olfr656	protein_coding	ensembl_havana	chr7:104613955-104621603:+	0.15913465678629565	-0.002598538823305132	0.23826155776458793	0.8507048886815333	1	no	26812	30313	11620	30313
ENSMUSG00000108837	1	Gm44865	processed_pseudogene	havana	chr7:108566845-108567375:+	0.15913465678629565	-0.002598538823305132	0.23826155776458793	0.8507048886815333	1	no	26812	30313	11620	30313
ENSMUSG00000108419	1	Gm45020	lincRNA	havana	chr7:114942122-114948497:-	0.15913465678629565	-0.002598538823305132	0.23826155776458793	0.8507048886815333	1	no	26812	30313	11620	30313
ENSMUSG00000108935	1	4930588G17Rik	antisense	havana	chr7:120670296-120675902:+	0.15913465678629565	-0.002598538823305132	0.23826155776458793	0.8507048886815333	1	no	26812	30313	11620	30313
ENSMUSG00000053081	3	1700069B07Rik	antisense	ensembl_havana	chr7:121707075-121708013:+	0.15913465678629565	-0.002598538823305132	0.23826155776458793	0.8507048886815333	1	no	26812	30313	11620	30313
ENSMUSG00000087520	2	Gm14389	processed_pseudogene	havana	chr7:122484180-122484420:-	0.15913465678629565	-0.002598538823305132	0.23826155776458793	0.8507048886815333	1	no	26812	30313	11620	30313
ENSMUSG00000108309	1	Gm44703	processed_pseudogene	havana	chr7:126242380-126242627:-	0.15913465678629565	-0.002598538823305132	0.23826155776458793	0.8507048886815333	1	no	26812	30313	11620	30313
ENSMUSG00000108583	1	Gm44854	lincRNA	havana	chr7:126837212-126846388:+	0.15913465678629565	-0.002598538823305132	0.23826155776458793	0.8507048886815333	1	no	26812	30313	11620	30313
ENSMUSG00000093768	1	Gm20650	processed_transcript	havana	chr7:126891622-126897236:+	0.15913465678629565	-0.002598538823305132	0.23826155776458793	0.8507048886815333	1	no	26812	30313	11620	30313
ENSMUSG00000108964	1	Gm18600	processed_pseudogene	havana	chr7:131457012-131457516:+	0.15913465678629565	-0.002598538823305132	0.23826155776458793	0.8507048886815333	1	no	26812	30313	11620	30313
ENSMUSG00000109816	1	4930483O08Rik	lincRNA	havana	chr7:133128251-133142457:+	0.15913465678629565	-0.002598538823305132	0.23826155776458793	0.8507048886815333	1	no	26812	30313	11620	30313
ENSMUSG00000109917	1	Gm45671	lincRNA	havana	chr7:133608226-133616265:+	0.15913465678629565	-0.002598538823305132	0.23826155776458793	0.8507048886815333	1	no	26812	30313	11620	30313
ENSMUSG00000109581	1	Gm19094	processed_pseudogene	havana	chr7:142223521-142224766:+	0.15913465678629565	-0.002598538823305132	0.23826155776458793	0.8507048886815333	1	no	26812	30313	11620	30313
ENSMUSG00000110254	1	Gm47762	unprocessed_pseudogene	havana	chr7:142250822-142251538:-	0.15913465678629565	-0.002598538823305132	0.23826155776458793	0.8507048886815333	1	no	26812	30313	11620	30313
ENSMUSG00000115302	1	Gm49394	protein_coding	havana	chr7:142650769-142669942:-	0.15913465678629565	-0.002598538823305132	0.23826155776458793	0.8507048886815333	1	no	26812	30313	11620	30313
ENSMUSG00000085745	1	Gm14372	antisense	havana	chr7:144368048-144406933:-	0.15913465678629565	-0.002598538823305132	0.23826155776458793	0.8507048886815333	1	no	26812	30313	11620	30313
ENSMUSG00000112700	1	Gm48757	lincRNA	havana	chr10:9566376-9567605:+	0.15913465678629565	-0.002598538823305132	0.23826155776458793	0.8507048886815333	1	no	26812	30313	11620	30313
ENSMUSG00000112713	1	Gm48281	lincRNA	havana	chr10:10100420-10110099:-	0.15913465678629565	-0.002598538823305132	0.23826155776458793	0.8507048886815333	1	no	26812	30313	11620	30313
ENSMUSG00000111006	1	Gm10826	TEC	havana	chr10:21030490-21033793:-	0.15913465678629565	-0.002598538823305132	0.23826155776458793	0.8507048886815333	1	no	26812	30313	11620	30313
ENSMUSG00000097739	1	Gm2539	transcribed_unprocessed_pseudogene	havana	chr10:22074237-22103313:+	0.15913465678629565	-0.002598538823305132	0.23826155776458793	0.8507048886815333	1	no	26812	30313	11620	30313
ENSMUSG00000082960	1	Gm6884	processed_pseudogene	havana	chr10:24045592-24046206:+	0.15913465678629565	-0.002598538823305132	0.23826155776458793	0.8507048886815333	1	no	26812	30313	11620	30313
ENSMUSG00000111587	1	Gm32338	lincRNA	havana	chr10:41103004-41138196:-	0.15913465678629565	-0.002598538823305132	0.23826155776458793	0.8507048886815333	1	no	26812	30313	11620	30313
ENSMUSG00000089673	1	Gm16546	processed_pseudogene	havana	chr10:43319360-43319714:+	0.15913465678629565	-0.002598538823305132	0.23826155776458793	0.8507048886815333	1	no	26812	30313	11620	30313
ENSMUSG00000093601	2	Gm19459	unprocessed_pseudogene	havana	chr10:58239608-58240661:-	0.15913465678629565	-0.002598538823305132	0.23826155776458793	0.8507048886815333	1	no	26812	30313	11620	30313
ENSMUSG00000118557	1	AC153941.1	processed_pseudogene	havana	chr10:59219886-59220310:-	0.15913465678629565	-0.002598538823305132	0.23826155776458793	0.8507048886815333	1	no	26812	30313	11620	30313
ENSMUSG00000112848	1	Gm32023	lincRNA	havana	chr10:67423994-67425251:+	0.15913465678629565	-0.002598538823305132	0.23826155776458793	0.8507048886815333	1	no	26812	30313	11620	30313
ENSMUSG00000112729	1	Gm46231	processed_pseudogene	havana	chr10:69566048-69566361:-	0.15913465678629565	-0.002598538823305132	0.23826155776458793	0.8507048886815333	1	no	26812	30313	11620	30313
ENSMUSG00000112152	1	Gm47045	processed_pseudogene	havana	chr10:71703721-71704173:+	0.15913465678629565	-0.002598538823305132	0.23826155776458793	0.8507048886815333	1	no	26812	30313	11620	30313
ENSMUSG00000112560	1	Gm19186	processed_pseudogene	havana	chr10:82566772-82567507:+	0.15913465678629565	-0.002598538823305132	0.23826155776458793	0.8507048886815333	1	no	26812	30313	11620	30313
ENSMUSG00000112098	1	Gm18876	processed_pseudogene	havana	chr10:86640683-86642531:+	0.15913465678629565	-0.002598538823305132	0.23826155776458793	0.8507048886815333	1	no	26812	30313	11620	30313
ENSMUSG00000020019	4	Ntn4	protein_coding	ensembl_havana	chr10:93640681-93747207:+	0.15913465678629565	-0.002598538823305132	0.23826155776458793	0.8507048886815333	1	no	26812	30313	11620	30313
ENSMUSG00000112522	1	Gm47632	processed_pseudogene	havana	chr10:100317024-100320270:-	0.15913465678629565	-0.002598538823305132	0.23826155776458793	0.8507048886815333	1	no	26812	30313	11620	30313
ENSMUSG00000098139	1	Gm26988	processed_pseudogene	havana	chr10:102460198-102461142:+	0.15913465678629565	-0.002598538823305132	0.23826155776458793	0.8507048886815333	1	no	26812	30313	11620	30313
ENSMUSG00000112039	1	Gm5136	protein_coding	havana	chr10:108698764-108700160:-	0.15913465678629565	-0.002598538823305132	0.23826155776458793	0.8507048886815333	1	no	26812	30313	11620	30313
ENSMUSG00000102410	1	Gm36935	TEC	havana	chr10:110037488-110037779:-	0.15913465678629565	-0.002598538823305132	0.23826155776458793	0.8507048886815333	1	no	26812	30313	11620	30313
ENSMUSG00000020169	4	Best3	protein_coding	ensembl_havana	chr10:116986314-117025040:+	0.15913465678629565	-0.002598538823305132	0.23826155776458793	0.8507048886815333	1	no	26812	30313	11620	30313
ENSMUSG00000085592	1	Gm16321	antisense	havana	chr10:119442679-119443624:-	0.15913465678629565	-0.002598538823305132	0.23826155776458793	0.8507048886815333	1	no	26812	30313	11620	30313
ENSMUSG00000112846	1	4930432O09Rik	lincRNA	havana	chr10:121199141-121202649:-	0.15913465678629565	-0.002598538823305132	0.23826155776458793	0.8507048886815333	1	no	26812	30313	11620	30313
ENSMUSG00000112209	1	Gm18730	processed_pseudogene	havana	chr10:121400713-121401291:+	0.15913465678629565	-0.002598538823305132	0.23826155776458793	0.8507048886815333	1	no	26812	30313	11620	30313
ENSMUSG00000112100	1	Gm9102	processed_pseudogene	havana	chr10:125512531-125512995:+	0.15913465678629565	-0.002598538823305132	0.23826155776458793	0.8507048886815333	1	no	26812	30313	11620	30313
ENSMUSG00000109162	1	2900027M19Rik	TEC	havana	chr8:9685829-9690276:-	0.15913465678629565	-0.002598538823305132	0.23826155776458793	0.8507048886815333	1	no	26812	30313	11620	30313
ENSMUSG00000098532	1	Mir7065	miRNA	mirbase	chr8:13136072-13136132:+	0.15913465678629565	-0.002598538823305132	0.23826155776458793	0.8507048886815333	1	no	26812	30313	11620	30313
ENSMUSG00000083000	1	Gm15678	processed_pseudogene	havana	chr8:15100329-15101350:-	0.15913465678629565	-0.002598538823305132	0.23826155776458793	0.8507048886815333	1	no	26812	30313	11620	30313
ENSMUSG00000110338	1	Gm45584	lincRNA	havana	chr8:26637675-26639952:+	0.15913465678629565	-0.002598538823305132	0.23826155776458793	0.8507048886815333	1	no	26812	30313	11620	30313
ENSMUSG00000031613	9	Hpgd	protein_coding	ensembl_havana	chr8:56294585-56321043:+	0.15913465678629565	-0.002598538823305132	0.23826155776458793	0.8507048886815333	1	no	26812	30313	11620	30313
ENSMUSG00000110563	1	Gm45791	processed_pseudogene	havana	chr8:72795136-72795487:-	0.15913465678629565	-0.002598538823305132	0.23826155776458793	0.8507048886815333	1	no	26812	30313	11620	30313
ENSMUSG00000110478	1	Gm18000	processed_pseudogene	havana	chr8:83546440-83548267:+	0.15913465678629565	-0.002598538823305132	0.23826155776458793	0.8507048886815333	1	no	26812	30313	11620	30313
ENSMUSG00000109863	1	Gm45643	TEC	havana	chr8:90893155-90894638:+	0.15913465678629565	-0.002598538823305132	0.23826155776458793	0.8507048886815333	1	no	26812	30313	11620	30313
ENSMUSG00000110552	1	Gm45788	lincRNA	havana	chr8:97215971-97218982:+	0.15913465678629565	-0.002598538823305132	0.23826155776458793	0.8507048886815333	1	no	26812	30313	11620	30313
ENSMUSG00000110551	1	Gm45750	processed_pseudogene	havana	chr8:104223747-104224100:+	0.15913465678629565	-0.002598538823305132	0.23826155776458793	0.8507048886815333	1	no	26812	30313	11620	30313
ENSMUSG00000074127	6	Cmtm2a	protein_coding	ensembl_havana	chr8:104281042-104293181:-	0.15913465678629565	-0.002598538823305132	0.23826155776458793	0.8507048886815333	1	no	26812	30313	11620	30313
ENSMUSG00000110607	1	Gm45843	lincRNA	havana	chr8:104551907-104556987:-	0.15913465678629565	-0.002598538823305132	0.23826155776458793	0.8507048886815333	1	no	26812	30313	11620	30313
ENSMUSG00000091813	4	Ces2h	protein_coding	ensembl_havana	chr8:105000853-105021178:+	0.15913465678629565	-0.002598538823305132	0.23826155776458793	0.8507048886815333	1	no	26812	30313	11620	30313
ENSMUSG00000065439	1	Mir140	miRNA	mirbase	chr8:107551244-107551313:+	0.15913465678629565	-0.002598538823305132	0.23826155776458793	0.8507048886815333	1	no	26812	30313	11620	30313
ENSMUSG00000065080	1	Gm26497	snRNA	ensembl	chr8:122520568-122520674:-	0.15913465678629565	-0.002598538823305132	0.23826155776458793	0.8507048886815333	1	no	26812	30313	11620	30313
ENSMUSG00000110492	1	Gm5358	processed_pseudogene	havana	chr8:127040348-127040700:-	0.15913465678629565	-0.002598538823305132	0.23826155776458793	0.8507048886815333	1	no	26812	30313	11620	30313
ENSMUSG00000079409	8	Gm5795	protein_coding	ensembl_havana	chr14:3188255-3196681:+	0.15913465678629565	-0.002598538823305132	0.23826155776458793	0.8507048886815333	1	no	26812	30313	11620	30313
ENSMUSG00000079407	9	1700110I01Rik	lincRNA	ensembl_havana	chr14:3262340-3305832:+	0.15913465678629565	-0.002598538823305132	0.23826155776458793	0.8507048886815333	1	no	26812	30313	11620	30313
ENSMUSG00000095686	7	Gm3099	protein_coding	ensembl_havana	chr14:3998394-4007006:+	0.15913465678629565	-0.002598538823305132	0.23826155776458793	0.8507048886815333	1	no	26812	30313	11620	30313
ENSMUSG00000096470	1	Gm9603	protein_coding	havana	chr14:5678784-5687457:-	0.15913465678629565	-0.002598538823305132	0.23826155776458793	0.8507048886815333	1	no	26812	30313	11620	30313
ENSMUSG00000114877	1	Gm33022	unprocessed_pseudogene	havana	chr14:19292162-19292529:-	0.15913465678629565	-0.002598538823305132	0.23826155776458793	0.8507048886815333	1	no	26812	30313	11620	30313
ENSMUSG00000068680	1	Gm10248	antisense	havana	chr14:23038194-23094571:-	0.15913465678629565	-0.002598538823305132	0.23826155776458793	0.8507048886815333	1	no	26812	30313	11620	30313
ENSMUSG00000091079	1	Gm17105	sense_intronic	havana	chr14:24238172-24243391:-	0.15913465678629565	-0.002598538823305132	0.23826155776458793	0.8507048886815333	1	no	26812	30313	11620	30313
ENSMUSG00000114271	1	Gm32224	lincRNA	havana	chr14:25127788-25135852:+	0.15913465678629565	-0.002598538823305132	0.23826155776458793	0.8507048886815333	1	no	26812	30313	11620	30313
ENSMUSG00000114334	1	Gm31393	lincRNA	havana	chr14:37601107-37606788:-	0.15913465678629565	-0.002598538823305132	0.23826155776458793	0.8507048886815333	1	no	26812	30313	11620	30313
ENSMUSG00000115235	1	Gm49102	transcribed_unprocessed_pseudogene	havana	chr14:44113360-44117887:+	0.15913465678629565	-0.002598538823305132	0.23826155776458793	0.8507048886815333	1	no	26812	30313	11620	30313
ENSMUSG00000090379	1	Gm8229	protein_coding	havana	chr14:44365357-44370841:+	0.15913465678629565	-0.002598538823305132	0.23826155776458793	0.8507048886815333	1	no	26812	30313	11620	30313
ENSMUSG00000021835	15	Bmp4	protein_coding	ensembl_havana	chr14:46383520-46390669:-	0.15913465678629565	-0.002598538823305132	0.23826155776458793	0.8507048886815333	1	no	26812	30313	11620	30313
ENSMUSG00000089870	1	Gm15562	sense_intronic	havana	chr14:46961440-46965684:+	0.15913465678629565	-0.002598538823305132	0.23826155776458793	0.8507048886815333	1	no	26812	30313	11620	30313
ENSMUSG00000115669	1	Gm49151	lincRNA	havana	chr14:48643461-48649774:+	0.15913465678629565	-0.002598538823305132	0.23826155776458793	0.8507048886815333	1	no	26812	30313	11620	30313
ENSMUSG00000021852	14	Slc35f4	protein_coding	ensembl_havana	chr14:49298519-49526046:-	0.15913465678629565	-0.002598538823305132	0.23826155776458793	0.8507048886815333	1	no	26812	30313	11620	30313
ENSMUSG00000021872	8	Rnase10	protein_coding	ensembl_havana	chr14:51007751-51010758:+	0.15913465678629565	-0.002598538823305132	0.23826155776458793	0.8507048886815333	1	no	26812	30313	11620	30313
ENSMUSG00000068506	3	Gm5800	protein_coding	ensembl_havana	chr14:51711643-51717183:-	0.15913465678629565	-0.002598538823305132	0.23826155776458793	0.8507048886815333	1	no	26812	30313	11620	30313
ENSMUSG00000060615	5	Ang4	protein_coding	ensembl_havana	chr14:51763878-51773590:-	0.15913465678629565	-0.002598538823305132	0.23826155776458793	0.8507048886815333	1	no	26812	30313	11620	30313
ENSMUSG00000008813	13	Tppp2	protein_coding	ensembl_havana	chr14:51918425-51920700:+	0.15913465678629565	-0.002598538823305132	0.23826155776458793	0.8507048886815333	1	no	26812	30313	11620	30313
ENSMUSG00000114289	1	Gm48453	lincRNA	havana	chr14:59084136-59087118:-	0.15913465678629565	-0.002598538823305132	0.23826155776458793	0.8507048886815333	1	no	26812	30313	11620	30313
ENSMUSG00000072068	4	Gm16261	processed_pseudogene	havana	chr14:60154151-60154355:+	0.15913465678629565	-0.002598538823305132	0.23826155776458793	0.8507048886815333	1	no	26812	30313	11620	30313
ENSMUSG00000048281	9	Dleu7	protein_coding	ensembl_havana	chr14:62276231-62293047:-	0.15913465678629565	-0.002598538823305132	0.23826155776458793	0.8507048886815333	1	no	26812	30313	11620	30313
ENSMUSG00000098255	1	Gm27223	antisense	havana	chr14:69284606-69305355:+	0.15913465678629565	-0.002598538823305132	0.23826155776458793	0.8507048886815333	1	no	26812	30313	11620	30313
ENSMUSG00000115396	1	Gm48994	processed_pseudogene	havana	chr14:95339630-95339995:+	0.15913465678629565	-0.002598538823305132	0.23826155776458793	0.8507048886815333	1	no	26812	30313	11620	30313
ENSMUSG00000093192	1	Gm22877	miRNA	ensembl	chr14:103650453-103650557:-	0.15913465678629565	-0.002598538823305132	0.23826155776458793	0.8507048886815333	1	no	26812	30313	11620	30313
ENSMUSG00000022112	14	Gpc5	protein_coding	ensembl_havana	chr14:115092215-116525179:+	0.15913465678629565	-0.002598538823305132	0.23826155776458793	0.8507048886815333	1	no	26812	30313	11620	30313
ENSMUSG00000085555	9	2610035F20Rik	processed_transcript	havana	chr14:122470284-122475199:-	0.15913465678629565	-0.002598538823305132	0.23826155776458793	0.8507048886815333	1	no	26812	30313	11620	30313
ENSMUSG00000042360	12	4930433N12Rik	processed_transcript	ensembl_havana	chr9:3133847-3199799:-	0.15913465678629565	-0.002598538823305132	0.23826155776458793	0.8507048886815333	1	no	26812	30313	11620	30313
ENSMUSG00000111257	1	Gm21089	processed_pseudogene	havana	chr9:6594237-6594561:+	0.15913465678629565	-0.002598538823305132	0.23826155776458793	0.8507048886815333	1	no	26812	30313	11620	30313
ENSMUSG00000111061	1	Gm46102	lincRNA	havana	chr9:9355737-9583307:-	0.15913465678629565	-0.002598538823305132	0.23826155776458793	0.8507048886815333	1	no	26812	30313	11620	30313
ENSMUSG00000111489	1	1700019J19Rik	lincRNA	havana	chr9:14089620-14118301:+	0.15913465678629565	-0.002598538823305132	0.23826155776458793	0.8507048886815333	1	no	26812	30313	11620	30313
ENSMUSG00000110671	1	Olfr840-ps1	unprocessed_pseudogene	havana	chr9:19203452-19205669:-	0.15913465678629565	-0.002598538823305132	0.23826155776458793	0.8507048886815333	1	no	26812	30313	11620	30313
ENSMUSG00000111558	1	Gm18891	processed_pseudogene	havana	chr9:25349498-25351664:+	0.15913465678629565	-0.002598538823305132	0.23826155776458793	0.8507048886815333	1	no	26812	30313	11620	30313
ENSMUSG00000079644	2	Gm1110	protein_coding	ensembl_havana	chr9:26879567-26923111:-	0.15913465678629565	-0.002598538823305132	0.23826155776458793	0.8507048886815333	1	no	26812	30313	11620	30313
ENSMUSG00000111387	1	Gm48803	lincRNA	havana	chr9:27291197-27293344:-	0.15913465678629565	-0.002598538823305132	0.23826155776458793	0.8507048886815333	1	no	26812	30313	11620	30313
ENSMUSG00000111748	1	Gm34885	antisense	havana	chr9:37312136-37324436:+	0.15913465678629565	-0.002598538823305132	0.23826155776458793	0.8507048886815333	1	no	26812	30313	11620	30313
ENSMUSG00000110881	1	Olfr897-ps1	polymorphic_pseudogene	havana	chr9:38308797-38309731:+	0.15913465678629565	-0.002598538823305132	0.23826155776458793	0.8507048886815333	1	no	26812	30313	11620	30313
ENSMUSG00000110982	1	Gm48565	TEC	havana	chr9:40820969-40822673:+	0.15913465678629565	-0.002598538823305132	0.23826155776458793	0.8507048886815333	1	no	26812	30313	11620	30313
ENSMUSG00000111115	1	Gm47144	lincRNA	havana	chr9:46486104-46505073:-	0.15913465678629565	-0.002598538823305132	0.23826155776458793	0.8507048886815333	1	no	26812	30313	11620	30313
ENSMUSG00000039714	9	Cplx3	protein_coding	ensembl_havana	chr9:57599992-57606281:-	0.15913465678629565	-0.002598538823305132	0.23826155776458793	0.8507048886815333	1	no	26812	30313	11620	30313
ENSMUSG00000111381	1	Gm34424	transcribed_processed_pseudogene	havana	chr9:61509723-61534247:+	0.15913465678629565	-0.002598538823305132	0.23826155776458793	0.8507048886815333	1	no	26812	30313	11620	30313
ENSMUSG00000097836	1	Gm26903	antisense	havana	chr9:75897843-76015192:-	0.15913465678629565	-0.002598538823305132	0.23826155776458793	0.8507048886815333	1	no	26812	30313	11620	30313
ENSMUSG00000110856	1	Gm49264	processed_pseudogene	havana	chr9:79342236-79342940:-	0.15913465678629565	-0.002598538823305132	0.23826155776458793	0.8507048886815333	1	no	26812	30313	11620	30313
ENSMUSG00000111267	1	Gm18292	processed_pseudogene	havana	chr9:80451248-80452166:+	0.15913465678629565	-0.002598538823305132	0.23826155776458793	0.8507048886815333	1	no	26812	30313	11620	30313
ENSMUSG00000099930	1	Gm2396	processed_transcript	havana	chr9:88878994-88937342:-	0.15913465678629565	-0.002598538823305132	0.23826155776458793	0.8507048886815333	1	no	26812	30313	11620	30313
ENSMUSG00000111696	1	Gm47932	processed_pseudogene	havana	chr9:101754915-101757705:-	0.15913465678629565	-0.002598538823305132	0.23826155776458793	0.8507048886815333	1	no	26812	30313	11620	30313
ENSMUSG00000100266	2	Gm5372	processed_pseudogene	havana	chr9:103888009-103888417:+	0.15913465678629565	-0.002598538823305132	0.23826155776458793	0.8507048886815333	1	no	26812	30313	11620	30313
ENSMUSG00000105589	4	Fbxw14	protein_coding	ensembl_havana	chr9:109270790-109287676:-	0.15913465678629565	-0.002598538823305132	0.23826155776458793	0.8507048886815333	1	no	26812	30313	11620	30313
ENSMUSG00000088086	1	Gm25341	misc_RNA	ensembl	chr9:122812564-122812831:+	0.15913465678629565	-0.002598538823305132	0.23826155776458793	0.8507048886815333	1	no	26812	30313	11620	30313
ENSMUSG00000107504	3	Gm35549	protein_coding	havana	chr9:122822776-122844035:-	0.15913465678629565	-0.002598538823305132	0.23826155776458793	0.8507048886815333	1	no	26812	30313	11620	30313
ENSMUSG00000082410	1	Gm12011	processed_pseudogene	havana	chr11:16236929-16237546:+	0.15913465678629565	-0.002598538823305132	0.23826155776458793	0.8507048886815333	1	no	26812	30313	11620	30313
ENSMUSG00000089555	1	Mir1933	miRNA	mirbase	chr11:21344588-21344675:-	0.15913465678629565	-0.002598538823305132	0.23826155776458793	0.8507048886815333	1	no	26812	30313	11620	30313
ENSMUSG00000089103	1	Gm23114	rRNA	ensembl	chr11:23626745-23626861:-	0.15913465678629565	-0.002598538823305132	0.23826155776458793	0.8507048886815333	1	no	26812	30313	11620	30313
ENSMUSG00000070249	1	Gm23520	snRNA	ensembl	chr11:38798171-38798277:-	0.15913465678629565	-0.002598538823305132	0.23826155776458793	0.8507048886815333	1	no	26812	30313	11620	30313
ENSMUSG00000095187	2	Olfr1381	protein_coding	ensembl_havana	chr11:49543449-49556127:+	0.15913465678629565	-0.002598538823305132	0.23826155776458793	0.8507048886815333	1	no	26812	30313	11620	30313
ENSMUSG00000064719	1	Gm25930	snRNA	ensembl	chr11:53390402-53390508:+	0.15913465678629565	-0.002598538823305132	0.23826155776458793	0.8507048886815333	1	no	26812	30313	11620	30313
ENSMUSG00000084980	1	Slc36a1os	antisense	havana	chr11:55191719-55197864:-	0.15913465678629565	-0.002598538823305132	0.23826155776458793	0.8507048886815333	1	no	26812	30313	11620	30313
ENSMUSG00000072902	4	Gm10435	antisense	ensembl_havana	chr11:59002910-59007293:+	0.15913465678629565	-0.002598538823305132	0.23826155776458793	0.8507048886815333	1	no	26812	30313	11620	30313
ENSMUSG00000108457	1	Gm5027	unprocessed_pseudogene	havana	chr11:59602919-59603293:-	0.15913465678629565	-0.002598538823305132	0.23826155776458793	0.8507048886815333	1	no	26812	30313	11620	30313
ENSMUSG00000098349	1	Gm27711	miRNA	ensembl	chr11:60302707-60302824:-	0.15913465678629565	-0.002598538823305132	0.23826155776458793	0.8507048886815333	1	no	26812	30313	11620	30313
ENSMUSG00000085459	1	Gm12272	antisense	havana	chr11:61527755-61528577:+	0.15913465678629565	-0.002598538823305132	0.23826155776458793	0.8507048886815333	1	no	26812	30313	11620	30313
ENSMUSG00000081340	1	Gm12275	processed_pseudogene	havana	chr11:62304864-62305170:-	0.15913465678629565	-0.002598538823305132	0.23826155776458793	0.8507048886815333	1	no	26812	30313	11620	30313
ENSMUSG00000087279	10	4930544D05Rik	protein_coding	ensembl_havana	chr11:70615848-70616890:+	0.15913465678629565	-0.002598538823305132	0.23826155776458793	0.8507048886815333	1	no	26812	30313	11620	30313
ENSMUSG00000069816	5	Olfr23	protein_coding	ensembl_havana	chr11:73936677-73942658:+	0.15913465678629565	-0.002598538823305132	0.23826155776458793	0.8507048886815333	1	no	26812	30313	11620	30313
ENSMUSG00000089184	1	Gm22947	snoRNA	ensembl	chr11:78561645-78561735:-	0.15913465678629565	-0.002598538823305132	0.23826155776458793	0.8507048886815333	1	no	26812	30313	11620	30313
ENSMUSG00000096205	1	Gm22068	snRNA	ensembl	chr11:87426716-87426879:+	0.15913465678629565	-0.002598538823305132	0.23826155776458793	0.8507048886815333	1	no	26812	30313	11620	30313
ENSMUSG00000082945	1	Gm11540	unprocessed_pseudogene	havana	chr11:94607402-94609036:+	0.15913465678629565	-0.002598538823305132	0.23826155776458793	0.8507048886815333	1	no	26812	30313	11620	30313
ENSMUSG00000082531	1	Gm11556	processed_pseudogene	ensembl_havana	chr11:99839973-99840260:-	0.15913465678629565	-0.002598538823305132	0.23826155776458793	0.8507048886815333	1	no	26812	30313	11620	30313
ENSMUSG00000086031	1	Gm12348	processed_transcript	havana	chr11:100401508-100402252:+	0.15913465678629565	-0.002598538823305132	0.23826155776458793	0.8507048886815333	1	no	26812	30313	11620	30313
ENSMUSG00000098415	1	Mir6928	miRNA	mirbase	chr11:101030340-101030409:+	0.15913465678629565	-0.002598538823305132	0.23826155776458793	0.8507048886815333	1	no	26812	30313	11620	30313
ENSMUSG00000082448	1	Gm11676	processed_pseudogene	havana	chr11:111612817-111613306:-	0.15913465678629565	-0.002598538823305132	0.23826155776458793	0.8507048886815333	1	no	26812	30313	11620	30313
ENSMUSG00000085072	1	Ict1os	antisense	havana	chr11:115406586-115408314:-	0.15913465678629565	-0.002598538823305132	0.23826155776458793	0.8507048886815333	1	no	26812	30313	11620	30313
ENSMUSG00000087072	1	Recql5os1	antisense	havana	chr11:115925027-115926143:+	0.15913465678629565	-0.002598538823305132	0.23826155776458793	0.8507048886815333	1	no	26812	30313	11620	30313
ENSMUSG00000086588	1	Gm11729	lincRNA	havana	chr11:117414389-117415368:+	0.15913465678629565	-0.002598538823305132	0.23826155776458793	0.8507048886815333	1	no	26812	30313	11620	30313
ENSMUSG00000087669	1	Gm11724	antisense	havana	chr11:117789897-117791313:-	0.15913465678629565	-0.002598538823305132	0.23826155776458793	0.8507048886815333	1	no	26812	30313	11620	30313
ENSMUSG00000086835	2	Gm11775	antisense	havana	chr11:121029402-121052357:+	0.15913465678629565	-0.002598538823305132	0.23826155776458793	0.8507048886815333	1	no	26812	30313	11620	30313
ENSMUSG00000113245	1	Gm48574	TEC	havana	chr13:8884914-8885823:-	0.15913465678629565	-0.002598538823305132	0.23826155776458793	0.8507048886815333	1	no	26812	30313	11620	30313
ENSMUSG00000098218	1	Gm27043	processed_pseudogene	havana	chr13:17050921-17051878:+	0.15913465678629565	-0.002598538823305132	0.23826155776458793	0.8507048886815333	1	no	26812	30313	11620	30313
ENSMUSG00000113024	1	Gm48502	TEC	havana	chr13:17258771-17261641:+	0.15913465678629565	-0.002598538823305132	0.23826155776458793	0.8507048886815333	1	no	26812	30313	11620	30313
ENSMUSG00000105580	1	Gm44454	miRNA	ensembl	chr13:21753445-21753582:+	0.15913465678629565	-0.002598538823305132	0.23826155776458793	0.8507048886815333	1	no	26812	30313	11620	30313
ENSMUSG00000056257	3	Gm5447	TEC	ensembl_havana	chr13:30974164-30976248:+	0.15913465678629565	-0.002598538823305132	0.23826155776458793	0.8507048886815333	1	no	26812	30313	11620	30313
ENSMUSG00000113119	1	Gm48883	TEC	havana	chr13:31832905-31834736:-	0.15913465678629565	-0.002598538823305132	0.23826155776458793	0.8507048886815333	1	no	26812	30313	11620	30313
ENSMUSG00000021359	16	Tfap2a	protein_coding	ensembl_havana	chr13:40715302-40738376:-	0.15913465678629565	-0.002598538823305132	0.23826155776458793	0.8507048886815333	1	no	26812	30313	11620	30313
ENSMUSG00000114385	1	Gm48344	processed_pseudogene	havana	chr13:41091430-41091723:+	0.15913465678629565	-0.002598538823305132	0.23826155776458793	0.8507048886815333	1	no	26812	30313	11620	30313
ENSMUSG00000054258	9	Gm5082	lincRNA	ensembl_havana	chr13:41649443-41656777:+	0.15913465678629565	-0.002598538823305132	0.23826155776458793	0.8507048886815333	1	no	26812	30313	11620	30313
ENSMUSG00000097495	1	Gm26651	lincRNA	havana	chr13:51973214-51976583:+	0.15913465678629565	-0.002598538823305132	0.23826155776458793	0.8507048886815333	1	no	26812	30313	11620	30313
ENSMUSG00000055679	5	Ctsr	protein_coding	ensembl_havana	chr13:61159204-61164256:-	0.15913465678629565	-0.002598538823305132	0.23826155776458793	0.8507048886815333	1	no	26812	30313	11620	30313
ENSMUSG00000114616	1	Gm26754	lincRNA	havana	chr13:66244270-66451277:+	0.15913465678629565	-0.002598538823305132	0.23826155776458793	0.8507048886815333	1	no	26812	30313	11620	30313
ENSMUSG00000113594	1	Gm4052	processed_pseudogene	havana	chr13:72350221-72350671:+	0.15913465678629565	-0.002598538823305132	0.23826155776458793	0.8507048886815333	1	no	26812	30313	11620	30313
ENSMUSG00000113279	1	Gm47470	processed_pseudogene	havana	chr13:74570447-74570555:-	0.15913465678629565	-0.002598538823305132	0.23826155776458793	0.8507048886815333	1	no	26812	30313	11620	30313
ENSMUSG00000093116	1	Gm22698	miRNA	ensembl	chr13:98560354-98560461:+	0.15913465678629565	-0.002598538823305132	0.23826155776458793	0.8507048886815333	1	no	26812	30313	11620	30313
ENSMUSG00000114637	1	Gm47851	lincRNA	havana	chr13:103976312-103978330:-	0.15913465678629565	-0.002598538823305132	0.23826155776458793	0.8507048886815333	1	no	26812	30313	11620	30313
ENSMUSG00000114696	1	Gm47479	TEC	havana	chr13:114118441-114120416:-	0.15913465678629565	-0.002598538823305132	0.23826155776458793	0.8507048886815333	1	no	26812	30313	11620	30313
ENSMUSG00000096175	3	Gm21761	protein_coding	ensembl_havana	chr13:119912095-119929272:-	0.15913465678629565	-0.002598538823305132	0.23826155776458793	0.8507048886815333	1	no	26812	30313	11620	30313
ENSMUSG00000113226	1	Gm47808	processed_transcript	havana	chr12:11507226-11512390:-	0.15913465678629565	-0.002598538823305132	0.23826155776458793	0.8507048886815333	1	no	26812	30313	11620	30313
ENSMUSG00000114124	1	Gm19084	processed_pseudogene	havana	chr12:15102442-15104203:+	0.15913465678629565	-0.002598538823305132	0.23826155776458793	0.8507048886815333	1	no	26812	30313	11620	30313
ENSMUSG00000064620	1	Gm22303	snoRNA	ensembl	chr12:16939994-16940115:+	0.15913465678629565	-0.002598538823305132	0.23826155776458793	0.8507048886815333	1	no	26812	30313	11620	30313
ENSMUSG00000113592	1	Gm7093	unprocessed_pseudogene	havana	chr12:18332873-18339043:+	0.15913465678629565	-0.002598538823305132	0.23826155776458793	0.8507048886815333	1	no	26812	30313	11620	30313
ENSMUSG00000113579	1	Gm47384	processed_pseudogene	havana	chr12:23166335-23166454:-	0.15913465678629565	-0.002598538823305132	0.23826155776458793	0.8507048886815333	1	no	26812	30313	11620	30313
ENSMUSG00000098771	1	Mir6538	miRNA	mirbase	chr12:26414901-26415010:-	0.15913465678629565	-0.002598538823305132	0.23826155776458793	0.8507048886815333	1	no	26812	30313	11620	30313
ENSMUSG00000065200	1	Gm24613	snoRNA	ensembl	chr12:31258933-31259062:-	0.15913465678629565	-0.002598538823305132	0.23826155776458793	0.8507048886815333	1	no	26812	30313	11620	30313
ENSMUSG00000113520	1	Gm4257	processed_pseudogene	havana	chr12:38741698-38742210:-	0.15913465678629565	-0.002598538823305132	0.23826155776458793	0.8507048886815333	1	no	26812	30313	11620	30313
ENSMUSG00000113229	1	Gm18442	processed_pseudogene	havana	chr12:38875404-38876042:+	0.15913465678629565	-0.002598538823305132	0.23826155776458793	0.8507048886815333	1	no	26812	30313	11620	30313
ENSMUSG00000020992	5	4930512B01Rik	processed_transcript	ensembl_havana	chr12:69790288-69840479:+	0.15913465678629565	-0.002598538823305132	0.23826155776458793	0.8507048886815333	1	no	26812	30313	11620	30313
ENSMUSG00000065327	1	Gm22058	misc_RNA	ensembl	chr12:69930904-69931213:+	0.15913465678629565	-0.002598538823305132	0.23826155776458793	0.8507048886815333	1	no	26812	30313	11620	30313
ENSMUSG00000056359	6	D830013O20Rik	lincRNA	ensembl_havana	chr12:73364075-73409557:-	0.15913465678629565	-0.002598538823305132	0.23826155776458793	0.8507048886815333	1	no	26812	30313	11620	30313
ENSMUSG00000046768	13	Rhoj	protein_coding	ensembl_havana	chr12:75308322-75401456:+	0.15913465678629565	-0.002598538823305132	0.23826155776458793	0.8507048886815333	1	no	26812	30313	11620	30313
ENSMUSG00000098263	1	Mir6938	miRNA	mirbase	chr12:85245923-85245985:-	0.15913465678629565	-0.002598538823305132	0.23826155776458793	0.8507048886815333	1	no	26812	30313	11620	30313
ENSMUSG00000113372	1	Gm18624	processed_pseudogene	havana	chr12:87485143-87485800:+	0.15913465678629565	-0.002598538823305132	0.23826155776458793	0.8507048886815333	1	no	26812	30313	11620	30313
ENSMUSG00000096803	1	Gm6803	protein_coding	ensembl_havana	chr12:88018337-88018771:-	0.15913465678629565	-0.002598538823305132	0.23826155776458793	0.8507048886815333	1	no	26812	30313	11620	30313
ENSMUSG00000113001	1	Gm40538	lincRNA	havana	chr12:90399667-90408824:-	0.15913465678629565	-0.002598538823305132	0.23826155776458793	0.8507048886815333	1	no	26812	30313	11620	30313
ENSMUSG00000112658	1	Gm47395	processed_pseudogene	havana	chr12:96292422-96293214:+	0.15913465678629565	-0.002598538823305132	0.23826155776458793	0.8507048886815333	1	no	26812	30313	11620	30313
ENSMUSG00000093465	1	Gm20682	sense_intronic	havana	chr12:99292608-99296620:-	0.15913465678629565	-0.002598538823305132	0.23826155776458793	0.8507048886815333	1	no	26812	30313	11620	30313
ENSMUSG00000103198	1	Gm9136	processed_pseudogene	havana	chr12:113396771-113397224:-	0.15913465678629565	-0.002598538823305132	0.23826155776458793	0.8507048886815333	1	no	26812	30313	11620	30313
ENSMUSG00000113002	1	Gm48620	unprocessed_pseudogene	havana	chr12:116162988-116163809:-	0.15913465678629565	-0.002598538823305132	0.23826155776458793	0.8507048886815333	1	no	26812	30313	11620	30313
ENSMUSG00000113091	1	Gm9279	processed_pseudogene	havana	chr12:119609918-119611523:+	0.15913465678629565	-0.002598538823305132	0.23826155776458793	0.8507048886815333	1	no	26812	30313	11620	30313
ENSMUSG00000097662	1	Gm2093	lincRNA	havana	chr15:3996039-4015858:+	0.15913465678629565	-0.002598538823305132	0.23826155776458793	0.8507048886815333	1	no	26812	30313	11620	30313
ENSMUSG00000095874	2	Gm9630	processed_pseudogene	havana	chr15:14465785-14466669:+	0.15913465678629565	-0.002598538823305132	0.23826155776458793	0.8507048886815333	1	no	26812	30313	11620	30313
ENSMUSG00000025370	7	Cdh9	protein_coding	ensembl_havana	chr15:16728756-16857094:+	0.15913465678629565	-0.002598538823305132	0.23826155776458793	0.8507048886815333	1	no	26812	30313	11620	30313
ENSMUSG00000115129	1	Gm48916	TEC	havana	chr15:23725793-23729653:-	0.15913465678629565	-0.002598538823305132	0.23826155776458793	0.8507048886815333	1	no	26812	30313	11620	30313
ENSMUSG00000115127	1	Gm46515	lincRNA	havana	chr15:36632769-36695665:-	0.15913465678629565	-0.002598538823305132	0.23826155776458793	0.8507048886815333	1	no	26812	30313	11620	30313
ENSMUSG00000089811	2	Gm16138	processed_pseudogene	havana	chr15:37331989-37332809:-	0.15913465678629565	-0.002598538823305132	0.23826155776458793	0.8507048886815333	1	no	26812	30313	11620	30313
ENSMUSG00000042895	6	Abra	protein_coding	ensembl_havana	chr15:41864076-41869720:-	0.15913465678629565	-0.002598538823305132	0.23826155776458793	0.8507048886815333	1	no	26812	30313	11620	30313
ENSMUSG00000115414	1	Gm49257	processed_transcript	havana	chr15:55475530-55479377:-	0.15913465678629565	-0.002598538823305132	0.23826155776458793	0.8507048886815333	1	no	26812	30313	11620	30313
ENSMUSG00000115651	1	Gm7595	processed_pseudogene	havana	chr15:55973605-55974505:+	0.15913465678629565	-0.002598538823305132	0.23826155776458793	0.8507048886815333	1	no	26812	30313	11620	30313
ENSMUSG00000065049	1	Gm24041	snRNA	ensembl	chr15:58819323-58819478:-	0.15913465678629565	-0.002598538823305132	0.23826155776458793	0.8507048886815333	1	no	26812	30313	11620	30313
ENSMUSG00000093387	1	Gm20732	lincRNA	havana	chr15:68340983-68363176:-	0.15913465678629565	-0.002598538823305132	0.23826155776458793	0.8507048886815333	1	no	26812	30313	11620	30313
ENSMUSG00000116168	1	Gm49430	processed_pseudogene	havana	chr15:70961618-70962464:-	0.15913465678629565	-0.002598538823305132	0.23826155776458793	0.8507048886815333	1	no	26812	30313	11620	30313
ENSMUSG00000115969	1	Gm46519	lincRNA	havana	chr15:75631969-75635910:-	0.15913465678629565	-0.002598538823305132	0.23826155776458793	0.8507048886815333	1	no	26812	30313	11620	30313
ENSMUSG00000116378	1	Gcat	protein_coding	ensembl_havana	chr15:79030901-79042531:+	0.15913465678629565	-0.002598538823305132	0.23826155776458793	0.8507048886815333	1	no	26812	30313	11620	30313
ENSMUSG00000093223	3	Gm27903	miRNA	ensembl	chr15:79594668-79594793:-	0.15913465678629565	-0.002598538823305132	0.23826155776458793	0.8507048886815333	1	no	26812	30313	11620	30313
ENSMUSG00000116303	1	Gm49465	processed_pseudogene	havana	chr15:86726495-86726759:+	0.15913465678629565	-0.002598538823305132	0.23826155776458793	0.8507048886815333	1	no	26812	30313	11620	30313
ENSMUSG00000078938	9	Syce3	protein_coding	ensembl_havana	chr15:89390174-89410503:-	0.15913465678629565	-0.002598538823305132	0.23826155776458793	0.8507048886815333	1	no	26812	30313	11620	30313
ENSMUSG00000115964	1	Gm6979	processed_pseudogene	havana	chr15:98450358-98450844:+	0.15913465678629565	-0.002598538823305132	0.23826155776458793	0.8507048886815333	1	no	26812	30313	11620	30313
ENSMUSG00000054036	6	Olfr279	protein_coding	ensembl_havana	chr15:98492402-98502637:+	0.15913465678629565	-0.002598538823305132	0.23826155776458793	0.8507048886815333	1	no	26812	30313	11620	30313
ENSMUSG00000095635	1	Gm22951	snRNA	ensembl	chr15:99368029-99368135:-	0.15913465678629565	-0.002598538823305132	0.23826155776458793	0.8507048886815333	1	no	26812	30313	11620	30313
ENSMUSG00000090062	2	Galnt6os	antisense	havana	chr15:100695773-100704896:+	0.15913465678629565	-0.002598538823305132	0.23826155776458793	0.8507048886815333	1	no	26812	30313	11620	30313
ENSMUSG00000076010	1	Mir615	miRNA	mirbase	chr15:103014910-103015001:+	0.15913465678629565	-0.002598538823305132	0.23826155776458793	0.8507048886815333	1	no	26812	30313	11620	30313
ENSMUSG00000086464	2	Gm15835	lincRNA	havana	chr16:4777743-4779454:+	0.15913465678629565	-0.002598538823305132	0.23826155776458793	0.8507048886815333	1	no	26812	30313	11620	30313
ENSMUSG00000106967	1	Gm42477	antisense	havana	chr16:5008370-5013418:+	0.15913465678629565	-0.002598538823305132	0.23826155776458793	0.8507048886815333	1	no	26812	30313	11620	30313
ENSMUSG00000098170	1	Gm3890	processed_pseudogene	havana	chr16:10045759-10045965:-	0.15913465678629565	-0.002598538823305132	0.23826155776458793	0.8507048886815333	1	no	26812	30313	11620	30313
ENSMUSG00000116823	1	Gm49595	antisense	havana	chr16:16909431-16911716:-	0.15913465678629565	-0.002598538823305132	0.23826155776458793	0.8507048886815333	1	no	26812	30313	11620	30313
ENSMUSG00000041566	3	Tssk1	protein_coding	ensembl_havana	chr16:17894223-17897922:+	0.15913465678629565	-0.002598538823305132	0.23826155776458793	0.8507048886815333	1	no	26812	30313	11620	30313
ENSMUSG00000115293	2	Gm49333	protein_coding	ensembl_havana	chr16:20611610-20645920:+	0.15913465678629565	-0.002598538823305132	0.23826155776458793	0.8507048886815333	1	no	26812	30313	11620	30313
ENSMUSG00000048399	4	Tprg	protein_coding	ensembl_havana	chr16:25286817-25422344:+	0.15913465678629565	-0.002598538823305132	0.23826155776458793	0.8507048886815333	1	no	26812	30313	11620	30313
ENSMUSG00000022528	8	Hes1	protein_coding	ensembl_havana	chr16:30064384-30067796:+	0.15913465678629565	-0.002598538823305132	0.23826155776458793	0.8507048886815333	1	no	26812	30313	11620	30313
ENSMUSG00000079625	2	Tm4sf19	protein_coding	ensembl_havana	chr16:32400506-32408227:+	0.15913465678629565	-0.002598538823305132	0.23826155776458793	0.8507048886815333	1	no	26812	30313	11620	30313
ENSMUSG00000098225	1	Gm9556	processed_pseudogene	havana	chr16:32726666-32727605:+	0.15913465678629565	-0.002598538823305132	0.23826155776458793	0.8507048886815333	1	no	26812	30313	11620	30313
ENSMUSG00000116723	1	Gm46559	antisense	havana	chr16:37591927-37596190:-	0.15913465678629565	-0.002598538823305132	0.23826155776458793	0.8507048886815333	1	no	26812	30313	11620	30313
ENSMUSG00000083827	1	Gm15712	processed_pseudogene	havana	chr16:43184573-43185728:+	0.15913465678629565	-0.002598538823305132	0.23826155776458793	0.8507048886815333	1	no	26812	30313	11620	30313
ENSMUSG00000096684	1	Gm25989	snoRNA	ensembl	chr16:43886682-43886814:-	0.15913465678629565	-0.002598538823305132	0.23826155776458793	0.8507048886815333	1	no	26812	30313	11620	30313
ENSMUSG00000109841	2	E330011O21Rik	processed_transcript	havana	chr16:78250861-78302487:-	0.15913465678629565	-0.002598538823305132	0.23826155776458793	0.8507048886815333	1	no	26812	30313	11620	30313
ENSMUSG00000116803	1	Gm49558	processed_pseudogene	havana	chr16:81792216-81793998:+	0.15913465678629565	-0.002598538823305132	0.23826155776458793	0.8507048886815333	1	no	26812	30313	11620	30313
ENSMUSG00000085329	1	2810404F17Rik	lincRNA	havana	chr16:95806029-95808317:-	0.15913465678629565	-0.002598538823305132	0.23826155776458793	0.8507048886815333	1	no	26812	30313	11620	30313
ENSMUSG00000091530	2	Cldn20	protein_coding	ensembl_havana	chr17:3532554-3533213:+	0.15913465678629565	-0.002598538823305132	0.23826155776458793	0.8507048886815333	1	no	26812	30313	11620	30313
ENSMUSG00000117205	1	Gm29711	processed_pseudogene	havana	chr17:9102678-9103132:+	0.15913465678629565	-0.002598538823305132	0.23826155776458793	0.8507048886815333	1	no	26812	30313	11620	30313
ENSMUSG00000023829	9	Slc22a1	protein_coding	ensembl_havana	chr17:12648869-12675829:-	0.15913465678629565	-0.002598538823305132	0.23826155776458793	0.8507048886815333	1	no	26812	30313	11620	30313
ENSMUSG00000116647	1	Gm7423	processed_pseudogene	havana	chr17:15321432-15321882:-	0.15913465678629565	-0.002598538823305132	0.23826155776458793	0.8507048886815333	1	no	26812	30313	11620	30313
ENSMUSG00000116892	1	Gm49787	processed_pseudogene	havana	chr17:17654865-17658887:-	0.15913465678629565	-0.002598538823305132	0.23826155776458793	0.8507048886815333	1	no	26812	30313	11620	30313
ENSMUSG00000065396	1	Mir99b	miRNA	mirbase	chr17:17830188-17830257:+	0.15913465678629565	-0.002598538823305132	0.23826155776458793	0.8507048886815333	1	no	26812	30313	11620	30313
ENSMUSG00000093401	2	Vmn2r-ps126	unprocessed_pseudogene	havana	chr17:20079965-20082301:+	0.15913465678629565	-0.002598538823305132	0.23826155776458793	0.8507048886815333	1	no	26812	30313	11620	30313
ENSMUSG00000117148	1	Vmn1r229	protein_coding	ensembl_havana	chr17:20811555-20823627:+	0.15913465678629565	-0.002598538823305132	0.23826155776458793	0.8507048886815333	1	no	26812	30313	11620	30313
ENSMUSG00000050933	4	Vmn1r231	protein_coding	ensembl_havana	chr17:20889183-20905091:-	0.15913465678629565	-0.002598538823305132	0.23826155776458793	0.8507048886815333	1	no	26812	30313	11620	30313
ENSMUSG00000116974	1	Gm49761	lincRNA	havana	chr17:20892028-20945149:-	0.15913465678629565	-0.002598538823305132	0.23826155776458793	0.8507048886815333	1	no	26812	30313	11620	30313
ENSMUSG00000115692	1	Gm49163	antisense	havana	chr17:23765261-23767118:+	0.15913465678629565	-0.002598538823305132	0.23826155776458793	0.8507048886815333	1	no	26812	30313	11620	30313
ENSMUSG00000095396	1	Gm25618	snRNA	ensembl	chr17:24362438-24362544:-	0.15913465678629565	-0.002598538823305132	0.23826155776458793	0.8507048886815333	1	no	26812	30313	11620	30313
ENSMUSG00000117379	1	Gm50022	lincRNA	havana	chr17:24779703-24781984:+	0.15913465678629565	-0.002598538823305132	0.23826155776458793	0.8507048886815333	1	no	26812	30313	11620	30313
ENSMUSG00000056399	2	Prss34	protein_coding	ensembl_havana	chr17:25298394-25300165:+	0.15913465678629565	-0.002598538823305132	0.23826155776458793	0.8507048886815333	1	no	26812	30313	11620	30313
ENSMUSG00000117116	1	Gm49868	processed_pseudogene	havana	chr17:28946571-28947195:-	0.15913465678629565	-0.002598538823305132	0.23826155776458793	0.8507048886815333	1	no	26812	30313	11620	30313
ENSMUSG00000117534	1	Gm20161	antisense	havana	chr17:29652228-29658336:-	0.15913465678629565	-0.002598538823305132	0.23826155776458793	0.8507048886815333	1	no	26812	30313	11620	30313
ENSMUSG00000118205	1	Gm50248	TEC	havana	chr17:30870931-30871209:-	0.15913465678629565	-0.002598538823305132	0.23826155776458793	0.8507048886815333	1	no	26812	30313	11620	30313
ENSMUSG00000117925	1	Gm50127	processed_pseudogene	havana	chr17:32182994-32183337:-	0.15913465678629565	-0.002598538823305132	0.23826155776458793	0.8507048886815333	1	no	26812	30313	11620	30313
ENSMUSG00000051611	9	Olfr112	protein_coding	ensembl_havana	chr17:37561668-37569451:-	0.15913465678629565	-0.002598538823305132	0.23826155776458793	0.8507048886815333	1	no	26812	30313	11620	30313
ENSMUSG00000114244	1	Gm47119	antisense	havana	chr17:46476507-46477659:+	0.15913465678629565	-0.002598538823305132	0.23826155776458793	0.8507048886815333	1	no	26812	30313	11620	30313
ENSMUSG00000086930	1	Frs3os	antisense	havana	chr17:47699971-47701996:-	0.15913465678629565	-0.002598538823305132	0.23826155776458793	0.8507048886815333	1	no	26812	30313	11620	30313
ENSMUSG00000117312	1	Gm49931	processed_pseudogene	havana	chr17:66188258-66189698:+	0.15913465678629565	-0.002598538823305132	0.23826155776458793	0.8507048886815333	1	no	26812	30313	11620	30313
ENSMUSG00000093289	1	Snord92	snoRNA	ensembl	chr17:71631281-71631365:+	0.15913465678629565	-0.002598538823305132	0.23826155776458793	0.8507048886815333	1	no	26812	30313	11620	30313
ENSMUSG00000096415	1	Gm24722	snRNA	ensembl	chr17:84391429-84391535:+	0.15913465678629565	-0.002598538823305132	0.23826155776458793	0.8507048886815333	1	no	26812	30313	11620	30313
ENSMUSG00000103075	1	Gm38109	TEC	havana	chr17:88533027-88533207:+	0.15913465678629565	-0.002598538823305132	0.23826155776458793	0.8507048886815333	1	no	26812	30313	11620	30313
ENSMUSG00000117624	1	Gm6751	processed_pseudogene	havana	chr17:92372015-92373116:-	0.15913465678629565	-0.002598538823305132	0.23826155776458793	0.8507048886815333	1	no	26812	30313	11620	30313
ENSMUSG00000117409	1	Gm49996	processed_pseudogene	havana	chr17:92976521-92976797:+	0.15913465678629565	-0.002598538823305132	0.23826155776458793	0.8507048886815333	1	no	26812	30313	11620	30313
ENSMUSG00000117537	1	Gm50003	processed_pseudogene	havana	chr17:93680752-93681034:-	0.15913465678629565	-0.002598538823305132	0.23826155776458793	0.8507048886815333	1	no	26812	30313	11620	30313
ENSMUSG00000100968	1	Gm2098	unprocessed_pseudogene	havana	chrY:670179-695777:-	0.15913465678629565	-0.002598538823305132	0.23826155776458793	0.8507048886815333	1	no	26812	30313	11620	30313
ENSMUSG00000117448	1	Gm50055	TEC	havana	chr18:9434823-9436850:-	0.15913465678629565	-0.002598538823305132	0.23826155776458793	0.8507048886815333	1	no	26812	30313	11620	30313
ENSMUSG00000080662	1	Mir1b	miRNA	mirbase	chr18:10785446-10785567:+	0.15913465678629565	-0.002598538823305132	0.23826155776458793	0.8507048886815333	1	no	26812	30313	11620	30313
ENSMUSG00000117570	1	Gm38410	lincRNA	havana	chr18:24339366-24344630:+	0.15913465678629565	-0.002598538823305132	0.23826155776458793	0.8507048886815333	1	no	26812	30313	11620	30313
ENSMUSG00000109238	2	Gm35060	protein_coding	havana	chr18:32458083-32472589:-	0.15913465678629565	-0.002598538823305132	0.23826155776458793	0.8507048886815333	1	no	26812	30313	11620	30313
ENSMUSG00000105743	1	Mir1949	miRNA	mirbase	chr18:35554567-35554636:+	0.15913465678629565	-0.002598538823305132	0.23826155776458793	0.8507048886815333	1	no	26812	30313	11620	30313
ENSMUSG00000118358	1	Gm36315	lincRNA	havana	chr18:35888769-35890337:-	0.15913465678629565	-0.002598538823305132	0.23826155776458793	0.8507048886815333	1	no	26812	30313	11620	30313
ENSMUSG00000055095	3	Spink6	protein_coding	ensembl_havana	chr18:44071393-44083611:+	0.15913465678629565	-0.002598538823305132	0.23826155776458793	0.8507048886815333	1	no	26812	30313	11620	30313
ENSMUSG00000117917	1	Gm18087	processed_pseudogene	havana	chr18:56915362-56916088:-	0.15913465678629565	-0.002598538823305132	0.23826155776458793	0.8507048886815333	1	no	26812	30313	11620	30313
ENSMUSG00000118229	1	Lncbate10	lincRNA	havana	chr18:61470225-61484607:-	0.15913465678629565	-0.002598538823305132	0.23826155776458793	0.8507048886815333	1	no	26812	30313	11620	30313
ENSMUSG00000117663	1	Gm50297	unprocessed_pseudogene	havana	chr18:82261062-82261262:-	0.15913465678629565	-0.002598538823305132	0.23826155776458793	0.8507048886815333	1	no	26812	30313	11620	30313
ENSMUSG00000118225	1	Gm31854	lincRNA	havana	chr18:84097660-84102266:-	0.15913465678629565	-0.002598538823305132	0.23826155776458793	0.8507048886815333	1	no	26812	30313	11620	30313
ENSMUSG00000099261	1	Mir6984	miRNA	mirbase	chr19:3288920-3288983:+	0.15913465678629565	-0.002598538823305132	0.23826155776458793	0.8507048886815333	1	no	26812	30313	11620	30313
ENSMUSG00000118096	1	Gm50374	processed_pseudogene	havana	chr19:3732094-3732340:-	0.15913465678629565	-0.002598538823305132	0.23826155776458793	0.8507048886815333	1	no	26812	30313	11620	30313
ENSMUSG00000086107	1	Gm16312	antisense	havana	chr19:4000758-4001232:-	0.15913465678629565	-0.002598538823305132	0.23826155776458793	0.8507048886815333	1	no	26812	30313	11620	30313
ENSMUSG00000091558	1	Gm17227	antisense	havana	chr19:7297658-7304528:+	0.15913465678629565	-0.002598538823305132	0.23826155776458793	0.8507048886815333	1	no	26812	30313	11620	30313
ENSMUSG00000118277	1	Gm50310	transcribed_processed_pseudogene	havana	chr19:24146897-24147224:-	0.15913465678629565	-0.002598538823305132	0.23826155776458793	0.8507048886815333	1	no	26812	30313	11620	30313
ENSMUSG00000024798	15	Htr7	protein_coding	ensembl_havana	chr19:35958734-36057507:-	0.15913465678629565	-0.002598538823305132	0.23826155776458793	0.8507048886815333	1	no	26812	30313	11620	30313
ENSMUSG00000089397	1	Gm23026	snRNA	ensembl	chr19:37463746-37463851:+	0.15913465678629565	-0.002598538823305132	0.23826155776458793	0.8507048886815333	1	no	26812	30313	11620	30313
ENSMUSG00000117989	1	Gm9066	processed_pseudogene	havana	chr19:37722787-37723423:-	0.15913465678629565	-0.002598538823305132	0.23826155776458793	0.8507048886815333	1	no	26812	30313	11620	30313
ENSMUSG00000092008	2	Cyp2c69	protein_coding	ensembl_havana	chr19:39842814-39886799:-	0.15913465678629565	-0.002598538823305132	0.23826155776458793	0.8507048886815333	1	no	26812	30313	11620	30313
ENSMUSG00000086816	1	Gm16726	antisense	havana	chr19:46264539-46267669:-	0.15913465678629565	-0.002598538823305132	0.23826155776458793	0.8507048886815333	1	no	26812	30313	11620	30313
ENSMUSG00000097990	1	Gm19557	antisense	havana	chr19:47512982-47516578:+	0.15913465678629565	-0.002598538823305132	0.23826155776458793	0.8507048886815333	1	no	26812	30313	11620	30313
ENSMUSG00000098730	1	Mir6407	miRNA	mirbase	chr19:53010656-53010756:-	0.15913465678629565	-0.002598538823305132	0.23826155776458793	0.8507048886815333	1	no	26812	30313	11620	30313
ENSMUSG00000117927	1	Gm50271	lincRNA	havana	chr19:57418291-57423494:-	0.15913465678629565	-0.002598538823305132	0.23826155776458793	0.8507048886815333	1	no	26812	30313	11620	30313
ENSMUSG00000100093	1	Gm29649	processed_pseudogene	havana	chr1:16758205-16758623:-	0.16445760585243688	-0.002598538823305132	0.23826155776458793	0.8507048886815333	1	no	26812	29834	11620	29834
ENSMUSG00000101640	1	Gm28376	antisense	havana	chr1:16898185-17091631:+	0.16445760585243688	-0.002598538823305132	0.23826155776458793	0.8507048886815333	1	no	26812	29834	11620	29834
ENSMUSG00000099714	1	Gm20587	processed_pseudogene	havana	chr1:20821331-20822516:+	0.16445760585243688	-0.002598538823305132	0.23826155776458793	0.8507048886815333	1	no	26812	29834	11620	29834
ENSMUSG00000102398	1	Gm37580	TEC	havana	chr1:24100625-24103424:+	0.16445760585243688	-0.002598538823305132	0.23826155776458793	0.8507048886815333	1	no	26812	29834	11620	29834
ENSMUSG00000101726	1	Gm7858	processed_pseudogene	havana	chr1:29930094-29930715:+	0.16445760585243688	-0.002598538823305132	0.23826155776458793	0.8507048886815333	1	no	26812	29834	11620	29834
ENSMUSG00000103422	1	Gm37536	TEC	havana	chr1:43488447-43490937:+	0.16445760585243688	-0.002598538823305132	0.23826155776458793	0.8507048886815333	1	no	26812	29834	11620	29834
ENSMUSG00000100635	1	Gm29157	lincRNA	havana	chr1:43742915-43743526:+	0.16445760585243688	-0.002598538823305132	0.23826155776458793	0.8507048886815333	1	no	26812	29834	11620	29834
ENSMUSG00000099577	1	Gm3605	processed_pseudogene	havana	chr1:49498553-49498992:+	0.16445760585243688	-0.002598538823305132	0.23826155776458793	0.8507048886815333	1	no	26812	29834	11620	29834
ENSMUSG00000099922	1	Gm29016	lincRNA	havana	chr1:59378930-59392299:+	0.16445760585243688	-0.002598538823305132	0.23826155776458793	0.8507048886815333	1	no	26812	29834	11620	29834
ENSMUSG00000099811	6	Gm28411	antisense	havana	chr1:59532991-59549521:-	0.16445760585243688	-0.002598538823305132	0.23826155776458793	0.8507048886815333	1	no	26812	29834	11620	29834
ENSMUSG00000087561	7	Gm11608	lincRNA	havana	chr1:63266848-63273120:-	0.16445760585243688	-0.002598538823305132	0.23826155776458793	0.8507048886815333	1	no	26812	29834	11620	29834
ENSMUSG00000094050	1	Gm23472	snRNA	ensembl	chr1:72236946-72237136:+	0.16445760585243688	-0.002598538823305132	0.23826155776458793	0.8507048886815333	1	no	26812	29834	11620	29834
ENSMUSG00000103145	1	Gm37744	TEC	havana	chr1:74954252-74955841:+	0.16445760585243688	-0.002598538823305132	0.23826155776458793	0.8507048886815333	1	no	26812	29834	11620	29834
ENSMUSG00000102945	1	Gm37884	TEC	havana	chr1:78375614-78376431:+	0.16445760585243688	-0.002598538823305132	0.23826155776458793	0.8507048886815333	1	no	26812	29834	11620	29834
ENSMUSG00000022591	5	Gm9747	protein_coding	ensembl	chr1:82233112-82235933:+	0.16445760585243688	-0.002598538823305132	0.23826155776458793	0.8507048886815333	1	no	26812	29834	11620	29834
ENSMUSG00000096779	1	Gm22112	miRNA	ensembl	chr1:82396697-82396817:-	0.16445760585243688	-0.002598538823305132	0.23826155776458793	0.8507048886815333	1	no	26812	29834	11620	29834
ENSMUSG00000100768	1	Gm29055	sense_intronic	havana	chr1:86774819-86776528:+	0.16445760585243688	-0.002598538823305132	0.23826155776458793	0.8507048886815333	1	no	26812	29834	11620	29834
ENSMUSG00000102718	1	Gm37761	TEC	havana	chr1:95738196-95740293:+	0.16445760585243688	-0.002598538823305132	0.23826155776458793	0.8507048886815333	1	no	26812	29834	11620	29834
ENSMUSG00000118489	1	AC099860.1	processed_pseudogene	havana	chr1:97660831-97662274:+	0.16445760585243688	-0.002598538823305132	0.23826155776458793	0.8507048886815333	1	no	26812	29834	11620	29834
ENSMUSG00000098344	1	Mir3473f	miRNA	mirbase	chr1:106546496-106546631:-	0.16445760585243688	-0.002598538823305132	0.23826155776458793	0.8507048886815333	1	no	26812	29834	11620	29834
ENSMUSG00000103348	1	Gm37053	TEC	havana	chr1:106604784-106606870:-	0.16445760585243688	-0.002598538823305132	0.23826155776458793	0.8507048886815333	1	no	26812	29834	11620	29834
ENSMUSG00000097648	1	9330185C12Rik	lincRNA	havana	chr1:113891385-113964134:-	0.16445760585243688	-0.002598538823305132	0.23826155776458793	0.8507048886815333	1	no	26812	29834	11620	29834
ENSMUSG00000107722	1	2900060B14Rik	antisense	ensembl_havana	chr1:118458652-118459267:-	0.16445760585243688	-0.002598538823305132	0.23826155776458793	0.8507048886815333	1	no	26812	29834	11620	29834
ENSMUSG00000104180	1	Gm37970	TEC	havana	chr1:122866042-122867773:+	0.16445760585243688	-0.002598538823305132	0.23826155776458793	0.8507048886815333	1	no	26812	29834	11620	29834
ENSMUSG00000101006	1	Gm28299	processed_pseudogene	havana	chr1:124615191-124615596:-	0.16445760585243688	-0.002598538823305132	0.23826155776458793	0.8507048886815333	1	no	26812	29834	11620	29834
ENSMUSG00000103390	1	Gm38301	TEC	havana	chr1:127406776-127407318:+	0.16445760585243688	-0.002598538823305132	0.23826155776458793	0.8507048886815333	1	no	26812	29834	11620	29834
ENSMUSG00000065520	2	Mir128-1	miRNA	mirbase	chr1:128202361-128202430:+	0.16445760585243688	-0.002598538823305132	0.23826155776458793	0.8507048886815333	1	no	26812	29834	11620	29834
ENSMUSG00000088705	1	Gm25549	snRNA	ensembl	chr1:131073658-131073751:-	0.16445760585243688	-0.002598538823305132	0.23826155776458793	0.8507048886815333	1	no	26812	29834	11620	29834
ENSMUSG00000093515	1	Mir1231	miRNA	mirbase	chr1:135454603-135454683:-	0.16445760585243688	-0.002598538823305132	0.23826155776458793	0.8507048886815333	1	no	26812	29834	11620	29834
ENSMUSG00000102414	1	Gm36938	TEC	havana	chr1:135896394-135899089:-	0.16445760585243688	-0.002598538823305132	0.23826155776458793	0.8507048886815333	1	no	26812	29834	11620	29834
ENSMUSG00000087627	2	A230059L01Rik	processed_transcript	havana	chr1:146802965-146807340:-	0.16445760585243688	-0.002598538823305132	0.23826155776458793	0.8507048886815333	1	no	26812	29834	11620	29834
ENSMUSG00000102404	1	5530400K19Rik	TEC	havana	chr1:153714654-153716569:+	0.16445760585243688	-0.002598538823305132	0.23826155776458793	0.8507048886815333	1	no	26812	29834	11620	29834
ENSMUSG00000102326	1	Gm37788	TEC	havana	chr1:157347339-157350043:-	0.16445760585243688	-0.002598538823305132	0.23826155776458793	0.8507048886815333	1	no	26812	29834	11620	29834
ENSMUSG00000087632	1	Gm6058	processed_pseudogene	havana	chr1:157383931-157384329:-	0.16445760585243688	-0.002598538823305132	0.23826155776458793	0.8507048886815333	1	no	26812	29834	11620	29834
ENSMUSG00000026572	11	Tbx19	protein_coding	ensembl_havana	chr1:165137855-165160773:-	0.16445760585243688	-0.002598538823305132	0.23826155776458793	0.8507048886815333	1	no	26812	29834	11620	29834
ENSMUSG00000103908	1	Gm37502	lincRNA	havana	chr1:170175382-170177772:-	0.16445760585243688	-0.002598538823305132	0.23826155776458793	0.8507048886815333	1	no	26812	29834	11620	29834
ENSMUSG00000103380	1	Gm37756	antisense	havana	chr1:172089910-172092679:-	0.16445760585243688	-0.002598538823305132	0.23826155776458793	0.8507048886815333	1	no	26812	29834	11620	29834
ENSMUSG00000050069	3	Grem2	protein_coding	ensembl_havana	chr1:174833785-174921819:-	0.16445760585243688	-0.002598538823305132	0.23826155776458793	0.8507048886815333	1	no	26812	29834	11620	29834
ENSMUSG00000103087	1	Gm38122	TEC	havana	chr1:189639350-189640234:-	0.16445760585243688	-0.002598538823305132	0.23826155776458793	0.8507048886815333	1	no	26812	29834	11620	29834
ENSMUSG00000102357	1	Gm38348	sense_intronic	havana	chr2:4217081-4219353:+	0.16445760585243688	-0.002598538823305132	0.23826155776458793	0.8507048886815333	1	no	26812	29834	11620	29834
ENSMUSG00000082871	2	Gm13263	processed_pseudogene	havana	chr2:10959127-10959964:-	0.16445760585243688	-0.002598538823305132	0.23826155776458793	0.8507048886815333	1	no	26812	29834	11620	29834
ENSMUSG00000026748	13	Plxdc2	protein_coding	ensembl_havana	chr2:16356304-16755839:+	0.16445760585243688	-0.002598538823305132	0.23826155776458793	0.8507048886815333	1	no	26812	29834	11620	29834
ENSMUSG00000085206	1	Gm13380	sense_intronic	havana	chr2:20921860-20931389:-	0.16445760585243688	-0.002598538823305132	0.23826155776458793	0.8507048886815333	1	no	26812	29834	11620	29834
ENSMUSG00000087595	1	1810012K08Rik	lincRNA	havana	chr2:26138546-26139543:+	0.16445760585243688	-0.002598538823305132	0.23826155776458793	0.8507048886815333	1	no	26812	29834	11620	29834
ENSMUSG00000086669	1	AA645442	antisense	havana	chr2:27326704-27331297:+	0.16445760585243688	-0.002598538823305132	0.23826155776458793	0.8507048886815333	1	no	26812	29834	11620	29834
ENSMUSG00000099155	1	Gm27805	miRNA	ensembl	chr2:32173171-32173249:+	0.16445760585243688	-0.002598538823305132	0.23826155776458793	0.8507048886815333	1	no	26812	29834	11620	29834
ENSMUSG00000083503	1	Gm13407	processed_pseudogene	havana	chr2:34412988-34413347:-	0.16445760585243688	-0.002598538823305132	0.23826155776458793	0.8507048886815333	1	no	26812	29834	11620	29834
ENSMUSG00000080936	2	Olfr337-ps1	transcribed_unprocessed_pseudogene	havana	chr2:36336611-36337136:+	0.16445760585243688	-0.002598538823305132	0.23826155776458793	0.8507048886815333	1	no	26812	29834	11620	29834
ENSMUSG00000083776	1	Gm13473	processed_pseudogene	havana	chr2:38939343-38939929:+	0.16445760585243688	-0.002598538823305132	0.23826155776458793	0.8507048886815333	1	no	26812	29834	11620	29834
ENSMUSG00000085862	2	Gm13483	lincRNA	havana	chr2:50296810-50433967:+	0.16445760585243688	-0.002598538823305132	0.23826155776458793	0.8507048886815333	1	no	26812	29834	11620	29834
ENSMUSG00000082142	1	Gm13518	processed_pseudogene	havana	chr2:56039853-56040085:+	0.16445760585243688	-0.002598538823305132	0.23826155776458793	0.8507048886815333	1	no	26812	29834	11620	29834
ENSMUSG00000085335	1	Gm13684	processed_transcript	havana	chr2:83737782-83759865:-	0.16445760585243688	-0.002598538823305132	0.23826155776458793	0.8507048886815333	1	no	26812	29834	11620	29834
ENSMUSG00000075199	3	Olfr52	protein_coding	ensembl_havana	chr2:86179412-86185683:-	0.16445760585243688	-0.002598538823305132	0.23826155776458793	0.8507048886815333	1	no	26812	29834	11620	29834
ENSMUSG00000070855	8	Olfr1116	protein_coding	ensembl_havana	chr2:87267534-87278262:+	0.16445760585243688	-0.002598538823305132	0.23826155776458793	0.8507048886815333	1	no	26812	29834	11620	29834
ENSMUSG00000075149	2	Olfr1138	protein_coding	ensembl_havana	chr2:87736747-87739978:-	0.16445760585243688	-0.002598538823305132	0.23826155776458793	0.8507048886815333	1	no	26812	29834	11620	29834
ENSMUSG00000075132	2	Olfr1173	protein_coding	ensembl_havana	chr2:88273040-88279875:-	0.16445760585243688	-0.002598538823305132	0.23826155776458793	0.8507048886815333	1	no	26812	29834	11620	29834
ENSMUSG00000081353	2	Gm13818	processed_pseudogene	havana	chr2:93794570-93795080:+	0.16445760585243688	-0.002598538823305132	0.23826155776458793	0.8507048886815333	1	no	26812	29834	11620	29834
ENSMUSG00000083590	1	Gm13916	processed_pseudogene	havana	chr2:108446457-108447084:-	0.16445760585243688	-0.002598538823305132	0.23826155776458793	0.8507048886815333	1	no	26812	29834	11620	29834
ENSMUSG00000074971	4	Fibin	protein_coding	ensembl_havana	chr2:110360917-110363183:-	0.16445760585243688	-0.002598538823305132	0.23826155776458793	0.8507048886815333	1	no	26812	29834	11620	29834
ENSMUSG00000105420	1	Gm44374	miRNA	ensembl	chr2:112614030-112614169:+	0.16445760585243688	-0.002598538823305132	0.23826155776458793	0.8507048886815333	1	no	26812	29834	11620	29834
ENSMUSG00000086831	1	Gm14280	antisense	havana	chr2:131652897-131721838:-	0.16445760585243688	-0.002598538823305132	0.23826155776458793	0.8507048886815333	1	no	26812	29834	11620	29834
ENSMUSG00000098950	7	Gm28036	protein_coding	havana	chr2:156071845-156127092:-	0.16445760585243688	-0.002598538823305132	0.23826155776458793	0.8507048886815333	1	no	26812	29834	11620	29834
ENSMUSG00000035238	4	Kcnk15	protein_coding	ensembl_havana	chr2:163853651-163859746:+	0.16445760585243688	-0.002598538823305132	0.23826155776458793	0.8507048886815333	1	no	26812	29834	11620	29834
ENSMUSG00000080897	1	Gm14500	unprocessed_pseudogene	havana	chrX:8604420-8604532:+	0.16445760585243688	-0.002598538823305132	0.23826155776458793	0.8507048886815333	1	no	26812	29834	11620	29834
ENSMUSG00000083419	1	Gm14485	processed_pseudogene	havana	chrX:11020515-11021007:-	0.16445760585243688	-0.002598538823305132	0.23826155776458793	0.8507048886815333	1	no	26812	29834	11620	29834
ENSMUSG00000037167	5	Spaca5	protein_coding	ensembl_havana	chrX:21068406-21077963:+	0.16445760585243688	-0.002598538823305132	0.23826155776458793	0.8507048886815333	1	no	26812	29834	11620	29834
ENSMUSG00000085635	1	Gm14565	lincRNA	havana	chrX:38705481-38737762:-	0.16445760585243688	-0.002598538823305132	0.23826155776458793	0.8507048886815333	1	no	26812	29834	11620	29834
ENSMUSG00000083399	1	Gm15033	processed_pseudogene	havana	chrX:49944635-49945307:+	0.16445760585243688	-0.002598538823305132	0.23826155776458793	0.8507048886815333	1	no	26812	29834	11620	29834
ENSMUSG00000084369	1	Gm14626	unprocessed_pseudogene	havana	chrX:55839252-55842041:+	0.16445760585243688	-0.002598538823305132	0.23826155776458793	0.8507048886815333	1	no	26812	29834	11620	29834
ENSMUSG00000015214	14	Mtmr1	protein_coding	ensembl_havana	chrX:71364760-71419196:+	0.16445760585243688	-0.002598538823305132	0.23826155776458793	0.8507048886815333	1	no	26812	29834	11620	29834
ENSMUSG00000083544	1	Oat-rs1	processed_pseudogene	havana	chrX:75915216-75916526:+	0.16445760585243688	-0.002598538823305132	0.23826155776458793	0.8507048886815333	1	no	26812	29834	11620	29834
ENSMUSG00000100506	1	Nanog-ps1	processed_pseudogene	havana	chrX:89883389-89883638:-	0.16445760585243688	-0.002598538823305132	0.23826155776458793	0.8507048886815333	1	no	26812	29834	11620	29834
ENSMUSG00000083602	1	Gm14911	processed_pseudogene	havana	chrX:117663894-117664882:-	0.16445760585243688	-0.002598538823305132	0.23826155776458793	0.8507048886815333	1	no	26812	29834	11620	29834
ENSMUSG00000031434	15	Morc4	protein_coding	ensembl_havana	chrX:139821632-139871677:-	0.16445760585243688	-0.002598538823305132	0.23826155776458793	0.8507048886815333	1	no	26812	29834	11620	29834
ENSMUSG00000082937	1	Gm15095	unprocessed_pseudogene	havana	chrX:149848723-149850152:+	0.16445760585243688	-0.002598538823305132	0.23826155776458793	0.8507048886815333	1	no	26812	29834	11620	29834
ENSMUSG00000084270	1	Gm15177	processed_pseudogene	havana	chrX:158302921-158303497:+	0.16445760585243688	-0.002598538823305132	0.23826155776458793	0.8507048886815333	1	no	26812	29834	11620	29834
ENSMUSG00000065828	1	Gm26317	snRNA	ensembl	chrX:162069457-162069563:+	0.16445760585243688	-0.002598538823305132	0.23826155776458793	0.8507048886815333	1	no	26812	29834	11620	29834
ENSMUSG00000082539	1	Gm15207	processed_pseudogene	havana	chrX:162845825-162846266:-	0.16445760585243688	-0.002598538823305132	0.23826155776458793	0.8507048886815333	1	no	26812	29834	11620	29834
ENSMUSG00000082598	1	Gm15212	processed_pseudogene	havana	chrX:163272912-163273377:+	0.16445760585243688	-0.002598538823305132	0.23826155776458793	0.8507048886815333	1	no	26812	29834	11620	29834
ENSMUSG00000031377	11	Bmx	protein_coding	ensembl_havana	chrX:164192842-164258193:-	0.16445760585243688	-0.002598538823305132	0.23826155776458793	0.8507048886815333	1	no	26812	29834	11620	29834
ENSMUSG00000018589	8	Glra2	protein_coding	ensembl_havana	chrX:165129017-165327393:-	0.16445760585243688	-0.002598538823305132	0.23826155776458793	0.8507048886815333	1	no	26812	29834	11620	29834
ENSMUSG00000102815	1	Gm37813	TEC	havana	chr3:13288197-13291891:+	0.16445760585243688	-0.002598538823305132	0.23826155776458793	0.8507048886815333	1	no	26812	29834	11620	29834
ENSMUSG00000027556	15	Car1	protein_coding	ensembl_havana	chr3:14766216-14808368:-	0.16445760585243688	-0.002598538823305132	0.23826155776458793	0.8507048886815333	1	no	26812	29834	11620	29834
ENSMUSG00000097790	1	Gm16399	processed_pseudogene	havana	chr3:14802356-14802574:-	0.16445760585243688	-0.002598538823305132	0.23826155776458793	0.8507048886815333	1	no	26812	29834	11620	29834
ENSMUSG00000100252	6	Mir124-2hg	lincRNA	havana	chr3:17789921-17808970:+	0.16445760585243688	-0.002598538823305132	0.23826155776458793	0.8507048886815333	1	no	26812	29834	11620	29834
ENSMUSG00000025128	7	Bhlhe22	protein_coding	ensembl_havana	chr3:18054174-18057517:+	0.16445760585243688	-0.002598538823305132	0.23826155776458793	0.8507048886815333	1	no	26812	29834	11620	29834
ENSMUSG00000074653	10	Lrrc31	protein_coding	havana	chr3:30679058-30699843:-	0.16445760585243688	-0.002598538823305132	0.23826155776458793	0.8507048886815333	1	no	26812	29834	11620	29834
ENSMUSG00000037625	7	Cldn11	protein_coding	ensembl_havana	chr3:31149920-31164324:+	0.16445760585243688	-0.002598538823305132	0.23826155776458793	0.8507048886815333	1	no	26812	29834	11620	29834
ENSMUSG00000027718	8	Il21	protein_coding	ensembl_havana	chr3:37222759-37232636:-	0.16445760585243688	-0.002598538823305132	0.23826155776458793	0.8507048886815333	1	no	26812	29834	11620	29834
ENSMUSG00000106223	1	2400006E01Rik	lincRNA	havana	chr3:41521247-41528474:-	0.16445760585243688	-0.002598538823305132	0.23826155776458793	0.8507048886815333	1	no	26812	29834	11620	29834
ENSMUSG00000102149	1	Gm9723	processed_pseudogene	havana	chr3:43250387-43250843:+	0.16445760585243688	-0.002598538823305132	0.23826155776458793	0.8507048886815333	1	no	26812	29834	11620	29834
ENSMUSG00000105975	4	Gm42609	antisense	havana	chr3:55377457-55403122:-	0.16445760585243688	-0.002598538823305132	0.23826155776458793	0.8507048886815333	1	no	26812	29834	11620	29834
ENSMUSG00000102667	1	Gm19901	processed_pseudogene	havana	chr3:61328699-61329193:-	0.16445760585243688	-0.002598538823305132	0.23826155776458793	0.8507048886815333	1	no	26812	29834	11620	29834
ENSMUSG00000065580	2	Mir15b	miRNA	mirbase	chr3:69009772-69009835:+	0.16445760585243688	-0.002598538823305132	0.23826155776458793	0.8507048886815333	1	no	26812	29834	11620	29834
ENSMUSG00000034098	14	Fstl5	protein_coding	ensembl_havana	chr3:76074270-76710019:+	0.16445760585243688	-0.002598538823305132	0.23826155776458793	0.8507048886815333	1	no	26812	29834	11620	29834
ENSMUSG00000104585	1	4921511C10Rik	antisense	havana	chr3:79212919-79253913:+	0.16445760585243688	-0.002598538823305132	0.23826155776458793	0.8507048886815333	1	no	26812	29834	11620	29834
ENSMUSG00000085625	1	Gm8813	processed_pseudogene	havana	chr3:84552858-84553452:-	0.16445760585243688	-0.002598538823305132	0.23826155776458793	0.8507048886815333	1	no	26812	29834	11620	29834
ENSMUSG00000104265	1	Gm8869	processed_pseudogene	havana	chr3:87022937-87023883:-	0.16445760585243688	-0.002598538823305132	0.23826155776458793	0.8507048886815333	1	no	26812	29834	11620	29834
ENSMUSG00000015854	7	Cd5l	protein_coding	ensembl_havana	chr3:87357881-87371073:+	0.16445760585243688	-0.002598538823305132	0.23826155776458793	0.8507048886815333	1	no	26812	29834	11620	29834
ENSMUSG00000049133	7	Flg2	protein_coding	ensembl_havana	chr3:93197278-93221391:+	0.16445760585243688	-0.002598538823305132	0.23826155776458793	0.8507048886815333	1	no	26812	29834	11620	29834
ENSMUSG00000095580	1	Rnu1b1	snRNA	ensembl	chr3:96359953-96360117:-	0.16445760585243688	-0.002598538823305132	0.23826155776458793	0.8507048886815333	1	no	26812	29834	11620	29834
ENSMUSG00000027863	8	Cd2	protein_coding	ensembl_havana	chr3:101275899-101287939:-	0.16445760585243688	-0.002598538823305132	0.23826155776458793	0.8507048886815333	1	no	26812	29834	11620	29834
ENSMUSG00000027857	10	Tshb	protein_coding	ensembl_havana	chr3:102775465-102782718:-	0.16445760585243688	-0.002598538823305132	0.23826155776458793	0.8507048886815333	1	no	26812	29834	11620	29834
ENSMUSG00000081910	1	Gm15986	processed_pseudogene	havana	chr3:103694798-103695197:+	0.16445760585243688	-0.002598538823305132	0.23826155776458793	0.8507048886815333	1	no	26812	29834	11620	29834
ENSMUSG00000105277	1	Gm9504	processed_pseudogene	havana	chr3:106042964-106043431:-	0.16445760585243688	-0.002598538823305132	0.23826155776458793	0.8507048886815333	1	no	26812	29834	11620	29834
ENSMUSG00000098097	7	6530403H02Rik	lincRNA	havana	chr3:120604109-120886733:-	0.16445760585243688	-0.002598538823305132	0.23826155776458793	0.8507048886815333	1	no	26812	29834	11620	29834
ENSMUSG00000089737	1	Gm15688	antisense	havana	chr3:141457976-141465333:-	0.16445760585243688	-0.002598538823305132	0.23826155776458793	0.8507048886815333	1	no	26812	29834	11620	29834
ENSMUSG00000065270	1	Gm25127	snRNA	ensembl	chr3:149028932-149029038:+	0.16445760585243688	-0.002598538823305132	0.23826155776458793	0.8507048886815333	1	no	26812	29834	11620	29834
ENSMUSG00000090095	1	Rpl29-ps1	processed_pseudogene	havana	chr3:152780774-152782061:-	0.16445760585243688	-0.002598538823305132	0.23826155776458793	0.8507048886815333	1	no	26812	29834	11620	29834
ENSMUSG00000105023	1	1700012D16Rik	sense_intronic	havana	chr3:153296504-153298649:-	0.16445760585243688	-0.002598538823305132	0.23826155776458793	0.8507048886815333	1	no	26812	29834	11620	29834
ENSMUSG00000103295	1	Scp2-ps1	unprocessed_pseudogene	havana	chr3:155514441-155515311:+	0.16445760585243688	-0.002598538823305132	0.23826155776458793	0.8507048886815333	1	no	26812	29834	11620	29834
ENSMUSG00000104377	1	Gm37515	processed_pseudogene	havana	chr3:155904509-155908325:+	0.16445760585243688	-0.002598538823305132	0.23826155776458793	0.8507048886815333	1	no	26812	29834	11620	29834
ENSMUSG00000082501	1	Gm11835	processed_pseudogene	havana	chr4:9959354-9960016:+	0.16445760585243688	-0.002598538823305132	0.23826155776458793	0.8507048886815333	1	no	26812	29834	11620	29834
ENSMUSG00000083514	1	Gm11881	processed_pseudogene	havana	chr4:22528438-22529009:-	0.16445760585243688	-0.002598538823305132	0.23826155776458793	0.8507048886815333	1	no	26812	29834	11620	29834
ENSMUSG00000040372	2	Gpr63	protein_coding	ensembl_havana	chr4:24966407-25009233:+	0.16445760585243688	-0.002598538823305132	0.23826155776458793	0.8507048886815333	1	no	26812	29834	11620	29834
ENSMUSG00000082949	1	Gm11920	processed_pseudogene	havana	chr4:30701973-30702535:-	0.16445760585243688	-0.002598538823305132	0.23826155776458793	0.8507048886815333	1	no	26812	29834	11620	29834
ENSMUSG00000081427	1	Gm12382	processed_pseudogene	havana	chr4:38663809-38664730:+	0.16445760585243688	-0.002598538823305132	0.23826155776458793	0.8507048886815333	1	no	26812	29834	11620	29834
ENSMUSG00000085351	1	Gm12472	antisense	havana	chr4:43588072-43608755:+	0.16445760585243688	-0.002598538823305132	0.23826155776458793	0.8507048886815333	1	no	26812	29834	11620	29834
ENSMUSG00000038630	8	Zkscan16	protein_coding	ensembl_havana	chr4:58943628-58958355:+	0.16445760585243688	-0.002598538823305132	0.23826155776458793	0.8507048886815333	1	no	26812	29834	11620	29834
ENSMUSG00000041333	6	Mup4	protein_coding	ensembl_havana	chr4:59956804-59960710:-	0.16445760585243688	-0.002598538823305132	0.23826155776458793	0.8507048886815333	1	no	26812	29834	11620	29834
ENSMUSG00000066153	2	Mup21	protein_coding	ensembl_havana	chr4:62147932-62150863:-	0.16445760585243688	-0.002598538823305132	0.23826155776458793	0.8507048886815333	1	no	26812	29834	11620	29834
ENSMUSG00000028358	15	Zfp618	protein_coding	ensembl_havana	chr4:62965573-63139708:+	0.16445760585243688	-0.002598538823305132	0.23826155776458793	0.8507048886815333	1	no	26812	29834	11620	29834
ENSMUSG00000067261	4	Foxd3	protein_coding	ensembl_havana	chr4:99656299-99658622:+	0.16445760585243688	-0.002598538823305132	0.23826155776458793	0.8507048886815333	1	no	26812	29834	11620	29834
ENSMUSG00000078625	10	Gm12789	protein_coding	ensembl_havana	chr4:101986626-101990053:+	0.16445760585243688	-0.002598538823305132	0.23826155776458793	0.8507048886815333	1	no	26812	29834	11620	29834
ENSMUSG00000086713	1	4930407G08Rik	lincRNA	havana	chr4:107953932-107960721:+	0.16445760585243688	-0.002598538823305132	0.23826155776458793	0.8507048886815333	1	no	26812	29834	11620	29834
ENSMUSG00000047155	13	Cyp4x1	protein_coding	ensembl_havana	chr4:115106323-115134281:-	0.16445760585243688	-0.002598538823305132	0.23826155776458793	0.8507048886815333	1	no	26812	29834	11620	29834
ENSMUSG00000076119	1	Mir698	miRNA	mirbase	chr4:124743781-124743889:+	0.16445760585243688	-0.002598538823305132	0.23826155776458793	0.8507048886815333	1	no	26812	29834	11620	29834
ENSMUSG00000087417	1	Gm13001	lincRNA	havana	chr4:137117143-137118143:-	0.16445760585243688	-0.002598538823305132	0.23826155776458793	0.8507048886815333	1	no	26812	29834	11620	29834
ENSMUSG00000118416	1	Gm50453	unitary_pseudogene	havana	chr4:140445846-140446164:-	0.16445760585243688	-0.002598538823305132	0.23826155776458793	0.8507048886815333	1	no	26812	29834	11620	29834
ENSMUSG00000081522	1	Gm13170	processed_pseudogene	havana	chr4:146178124-146178766:+	0.16445760585243688	-0.002598538823305132	0.23826155776458793	0.8507048886815333	1	no	26812	29834	11620	29834
ENSMUSG00000106410	1	Gm29755	processed_pseudogene	havana	chr5:11855234-11856181:+	0.16445760585243688	-0.002598538823305132	0.23826155776458793	0.8507048886815333	1	no	26812	29834	11620	29834
ENSMUSG00000096878	2	Gm21083	protein_coding	havana	chr5:15577333-15582078:+	0.16445760585243688	-0.002598538823305132	0.23826155776458793	0.8507048886815333	1	no	26812	29834	11620	29834
ENSMUSG00000105946	1	Gm43776	TEC	havana	chr5:27195955-27198868:+	0.16445760585243688	-0.002598538823305132	0.23826155776458793	0.8507048886815333	1	no	26812	29834	11620	29834
ENSMUSG00000106894	1	Gm17130	antisense	havana	chr5:32005977-32010863:-	0.16445760585243688	-0.002598538823305132	0.23826155776458793	0.8507048886815333	1	no	26812	29834	11620	29834
ENSMUSG00000049691	8	Nkx3-2	protein_coding	ensembl_havana	chr5:41761483-41764501:-	0.16445760585243688	-0.002598538823305132	0.23826155776458793	0.8507048886815333	1	no	26812	29834	11620	29834
ENSMUSG00000105087	1	Gm42552	TEC	havana	chr5:43143831-43148327:-	0.16445760585243688	-0.002598538823305132	0.23826155776458793	0.8507048886815333	1	no	26812	29834	11620	29834
ENSMUSG00000106332	1	Gm43506	TEC	havana	chr5:44516961-44517713:-	0.16445760585243688	-0.002598538823305132	0.23826155776458793	0.8507048886815333	1	no	26812	29834	11620	29834
ENSMUSG00000105730	1	Gm43838	lincRNA	havana	chr5:64360514-64363631:+	0.16445760585243688	-0.002598538823305132	0.23826155776458793	0.8507048886815333	1	no	26812	29834	11620	29834
ENSMUSG00000085839	1	Gm15949	antisense	havana	chr5:66985091-66985641:-	0.16445760585243688	-0.002598538823305132	0.23826155776458793	0.8507048886815333	1	no	26812	29834	11620	29834
ENSMUSG00000106783	1	Chaer1	lincRNA	havana	chr5:77138471-77140252:-	0.16445760585243688	-0.002598538823305132	0.23826155776458793	0.8507048886815333	1	no	26812	29834	11620	29834
ENSMUSG00000035811	10	Ugt2b35	protein_coding	ensembl_havana	chr5:87000860-87013275:+	0.16445760585243688	-0.002598538823305132	0.23826155776458793	0.8507048886815333	1	no	26812	29834	11620	29834
ENSMUSG00000082068	1	Gm2673	processed_pseudogene	havana	chr5:92363904-92365511:+	0.16445760585243688	-0.002598538823305132	0.23826155776458793	0.8507048886815333	1	no	26812	29834	11620	29834
ENSMUSG00000104545	1	E030032P16Rik	TEC	havana	chr5:98346394-98349324:+	0.16445760585243688	-0.002598538823305132	0.23826155776458793	0.8507048886815333	1	no	26812	29834	11620	29834
ENSMUSG00000105632	1	Gm43272	TEC	havana	chr5:101810492-101812075:+	0.16445760585243688	-0.002598538823305132	0.23826155776458793	0.8507048886815333	1	no	26812	29834	11620	29834
ENSMUSG00000063447	7	Ube2d2b	protein_coding	ensembl_havana	chr5:107830099-107831776:+	0.16445760585243688	-0.002598538823305132	0.23826155776458793	0.8507048886815333	1	no	26812	29834	11620	29834
ENSMUSG00000091450	2	Vmn2r11	protein_coding	ensembl_havana	chr5:109043360-109059569:-	0.16445760585243688	-0.002598538823305132	0.23826155776458793	0.8507048886815333	1	no	26812	29834	11620	29834
ENSMUSG00000093637	1	Gm20636	antisense	havana	chr5:112374369-112377639:-	0.16445760585243688	-0.002598538823305132	0.23826155776458793	0.8507048886815333	1	no	26812	29834	11620	29834
ENSMUSG00000105778	1	Mir7229	miRNA	mirbase	chr5:113324493-113324545:-	0.16445760585243688	-0.002598538823305132	0.23826155776458793	0.8507048886815333	1	no	26812	29834	11620	29834
ENSMUSG00000098343	1	Mir6240	miRNA	mirbase	chr5:114851948-114852064:+	0.16445760585243688	-0.002598538823305132	0.23826155776458793	0.8507048886815333	1	no	26812	29834	11620	29834
ENSMUSG00000100573	1	1700081H04Rik	lincRNA	havana	chr5:119108234-119114543:+	0.16445760585243688	-0.002598538823305132	0.23826155776458793	0.8507048886815333	1	no	26812	29834	11620	29834
ENSMUSG00000105759	1	Gm42425	antisense	havana	chr5:124237724-124238435:+	0.16445760585243688	-0.002598538823305132	0.23826155776458793	0.8507048886815333	1	no	26812	29834	11620	29834
ENSMUSG00000107296	1	Gm43500	antisense	havana	chr5:135122410-135123293:-	0.16445760585243688	-0.002598538823305132	0.23826155776458793	0.8507048886815333	1	no	26812	29834	11620	29834
ENSMUSG00000079156	11	Smok3b	protein_coding	ensembl_havana	chr5:138021429-138050636:+	0.16445760585243688	-0.002598538823305132	0.23826155776458793	0.8507048886815333	1	no	26812	29834	11620	29834
ENSMUSG00000105056	1	Gm42805	processed_pseudogene	havana	chr5:140453418-140453891:-	0.16445760585243688	-0.002598538823305132	0.23826155776458793	0.8507048886815333	1	no	26812	29834	11620	29834
ENSMUSG00000106473	1	Gm19089	unprocessed_pseudogene	havana	chr5:145818761-145835195:+	0.16445760585243688	-0.002598538823305132	0.23826155776458793	0.8507048886815333	1	no	26812	29834	11620	29834
ENSMUSG00000107127	1	Gm6719	processed_pseudogene	havana	chr6:25976747-25977081:-	0.16445760585243688	-0.002598538823305132	0.23826155776458793	0.8507048886815333	1	no	26812	29834	11620	29834
ENSMUSG00000024211	15	Grm8	protein_coding	ensembl_havana	chr6:27275119-28135178:-	0.16445760585243688	-0.002598538823305132	0.23826155776458793	0.8507048886815333	1	no	26812	29834	11620	29834
ENSMUSG00000086763	1	Plxna4os1	antisense	havana	chr6:32511073-32515576:+	0.16445760585243688	-0.002598538823305132	0.23826155776458793	0.8507048886815333	1	no	26812	29834	11620	29834
ENSMUSG00000106737	1	Gm42962	antisense	havana	chr6:38917098-38984325:-	0.16445760585243688	-0.002598538823305132	0.23826155776458793	0.8507048886815333	1	no	26812	29834	11620	29834
ENSMUSG00000107365	1	Gm43479	lincRNA	havana	chr6:39240114-39242541:+	0.16445760585243688	-0.002598538823305132	0.23826155776458793	0.8507048886815333	1	no	26812	29834	11620	29834
ENSMUSG00000048284	4	Tas2r126	protein_coding	ensembl_havana	chr6:42434535-42435464:+	0.16445760585243688	-0.002598538823305132	0.23826155776458793	0.8507048886815333	1	no	26812	29834	11620	29834
ENSMUSG00000108004	1	Gm44080	TEC	havana	chr6:53667770-53669983:+	0.16445760585243688	-0.002598538823305132	0.23826155776458793	0.8507048886815333	1	no	26812	29834	11620	29834
ENSMUSG00000029917	15	Qrfprl	protein_coding	ensembl_havana	chr6:65381105-65458150:+	0.16445760585243688	-0.002598538823305132	0.23826155776458793	0.8507048886815333	1	no	26812	29834	11620	29834
ENSMUSG00000106016	1	Igkv4-56	IG_V_pseudogene	havana	chr6:69587295-69587810:-	0.16445760585243688	-0.002598538823305132	0.23826155776458793	0.8507048886815333	1	no	26812	29834	11620	29834
ENSMUSG00000056370	15	Sftpb	protein_coding	ensembl_havana	chr6:72304610-72314371:+	0.16445760585243688	-0.002598538823305132	0.23826155776458793	0.8507048886815333	1	no	26812	29834	11620	29834
ENSMUSG00000107918	1	Gm8999	processed_pseudogene	havana	chr6:75383054-75384022:-	0.16445760585243688	-0.002598538823305132	0.23826155776458793	0.8507048886815333	1	no	26812	29834	11620	29834
ENSMUSG00000108288	1	Gm44202	lincRNA	havana	chr6:81985748-81986743:-	0.16445760585243688	-0.002598538823305132	0.23826155776458793	0.8507048886815333	1	no	26812	29834	11620	29834
ENSMUSG00000035104	14	Eva1a	protein_coding	ensembl_havana	chr6:82041043-82093099:+	0.16445760585243688	-0.002598538823305132	0.23826155776458793	0.8507048886815333	1	no	26812	29834	11620	29834
ENSMUSG00000107849	1	Gm43904	lincRNA	havana	chr6:87776143-87777480:+	0.16445760585243688	-0.002598538823305132	0.23826155776458793	0.8507048886815333	1	no	26812	29834	11620	29834
ENSMUSG00000107798	1	Gm44064	TEC	havana	chr6:87851209-87852295:+	0.16445760585243688	-0.002598538823305132	0.23826155776458793	0.8507048886815333	1	no	26812	29834	11620	29834
ENSMUSG00000087799	1	Gm25961	rRNA	ensembl	chr6:89249468-89249602:-	0.16445760585243688	-0.002598538823305132	0.23826155776458793	0.8507048886815333	1	no	26812	29834	11620	29834
ENSMUSG00000108310	1	Gm44712	TEC	havana	chr6:91876910-91877985:-	0.16445760585243688	-0.002598538823305132	0.23826155776458793	0.8507048886815333	1	no	26812	29834	11620	29834
ENSMUSG00000108140	1	Gm44803	processed_pseudogene	havana	chr6:92271417-92271572:-	0.16445760585243688	-0.002598538823305132	0.23826155776458793	0.8507048886815333	1	no	26812	29834	11620	29834
ENSMUSG00000107421	1	Gm44177	TEC	havana	chr6:101913273-101915939:+	0.16445760585243688	-0.002598538823305132	0.23826155776458793	0.8507048886815333	1	no	26812	29834	11620	29834
ENSMUSG00000072780	3	Vmn2r24	protein_coding	ensembl_havana	chr6:123778879-123824912:+	0.16445760585243688	-0.002598538823305132	0.23826155776458793	0.8507048886815333	1	no	26812	29834	11620	29834
ENSMUSG00000072778	3	Vmn2r27	protein_coding	ensembl_havana	chr6:124189756-124231856:-	0.16445760585243688	-0.002598538823305132	0.23826155776458793	0.8507048886815333	1	no	26812	29834	11620	29834
ENSMUSG00000097596	1	Gm26673	antisense	havana	chr6:126718684-126741601:+	0.16445760585243688	-0.002598538823305132	0.23826155776458793	0.8507048886815333	1	no	26812	29834	11620	29834
ENSMUSG00000106878	1	Gm17808	processed_pseudogene	havana	chr6:126931688-126932581:+	0.16445760585243688	-0.002598538823305132	0.23826155776458793	0.8507048886815333	1	no	26812	29834	11620	29834
ENSMUSG00000033082	10	Clec1a	protein_coding	ensembl_havana	chr6:129424772-129452000:-	0.16445760585243688	-0.002598538823305132	0.23826155776458793	0.8507048886815333	1	no	26812	29834	11620	29834
ENSMUSG00000084927	1	Gm5724	protein_coding	havana	chr6:141708118-141773810:-	0.16445760585243688	-0.002598538823305132	0.23826155776458793	0.8507048886815333	1	no	26812	29834	11620	29834
ENSMUSG00000107964	1	4930447C11Rik	TEC	havana	chr6:146846276-146847203:-	0.16445760585243688	-0.002598538823305132	0.23826155776458793	0.8507048886815333	1	no	26812	29834	11620	29834
ENSMUSG00000109456	1	Gm44584	TEC	havana	chr7:6809001-6811880:+	0.16445760585243688	-0.002598538823305132	0.23826155776458793	0.8507048886815333	1	no	26812	29834	11620	29834
ENSMUSG00000109766	1	Gm45415	TEC	havana	chr7:7311309-7313382:+	0.16445760585243688	-0.002598538823305132	0.23826155776458793	0.8507048886815333	1	no	26812	29834	11620	29834
ENSMUSG00000096743	3	Vmn2r32	protein_coding	ensembl_havana	chr7:7462096-7480018:-	0.16445760585243688	-0.002598538823305132	0.23826155776458793	0.8507048886815333	1	no	26812	29834	11620	29834
ENSMUSG00000092439	2	Vmn2r-ps37	unprocessed_pseudogene	havana	chr7:7642172-7645360:-	0.16445760585243688	-0.002598538823305132	0.23826155776458793	0.8507048886815333	1	no	26812	29834	11620	29834
ENSMUSG00000096399	1	Vmn2r35	protein_coding	ensembl_havana	chr7:7786151-7819867:-	0.16445760585243688	-0.002598538823305132	0.23826155776458793	0.8507048886815333	1	no	26812	29834	11620	29834
ENSMUSG00000109916	1	Gm45551	unprocessed_pseudogene	havana	chr7:11478208-11479567:+	0.16445760585243688	-0.002598538823305132	0.23826155776458793	0.8507048886815333	1	no	26812	29834	11620	29834
ENSMUSG00000110054	1	Gm18851	unprocessed_pseudogene	havana	chr7:11890770-11900556:-	0.16445760585243688	-0.002598538823305132	0.23826155776458793	0.8507048886815333	1	no	26812	29834	11620	29834
ENSMUSG00000093549	2	Obox4-ps36	unprocessed_pseudogene	havana	chr7:14767725-14768447:+	0.16445760585243688	-0.002598538823305132	0.23826155776458793	0.8507048886815333	1	no	26812	29834	11620	29834
ENSMUSG00000096071	1	Vmn1r143	protein_coding	ensembl_havana	chr7:22189377-22190300:+	0.16445760585243688	-0.002598538823305132	0.23826155776458793	0.8507048886815333	1	no	26812	29834	11620	29834
ENSMUSG00000108675	1	Gm44970	lincRNA	havana	chr7:24954917-24958241:+	0.16445760585243688	-0.002598538823305132	0.23826155776458793	0.8507048886815333	1	no	26812	29834	11620	29834
ENSMUSG00000108523	1	4933430L12Rik	antisense	havana	chr7:25219368-25220930:+	0.16445760585243688	-0.002598538823305132	0.23826155776458793	0.8507048886815333	1	no	26812	29834	11620	29834
ENSMUSG00000040650	8	Cyp2b23	protein_coding	ensembl_havana	chr7:26665227-26686437:-	0.16445760585243688	-0.002598538823305132	0.23826155776458793	0.8507048886815333	1	no	26812	29834	11620	29834
ENSMUSG00000100616	1	Gm28076	lincRNA	havana	chr7:37137011-37140382:-	0.16445760585243688	-0.002598538823305132	0.23826155776458793	0.8507048886815333	1	no	26812	29834	11620	29834
ENSMUSG00000092032	2	Vmn2r59	protein_coding	ensembl_havana	chr7:42011284-42059023:-	0.16445760585243688	-0.002598538823305132	0.23826155776458793	0.8507048886815333	1	no	26812	29834	11620	29834
ENSMUSG00000094508	1	Gm26230	snoRNA	ensembl	chr7:59368236-59368314:-	0.16445760585243688	-0.002598538823305132	0.23826155776458793	0.8507048886815333	1	no	26812	29834	11620	29834
ENSMUSG00000109178	1	Gm3257	processed_pseudogene	havana	chr7:61938237-61938911:+	0.16445760585243688	-0.002598538823305132	0.23826155776458793	0.8507048886815333	1	no	26812	29834	11620	29834
ENSMUSG00000108724	1	Gm44734	lincRNA	havana	chr7:73608948-73614625:+	0.16445760585243688	-0.002598538823305132	0.23826155776458793	0.8507048886815333	1	no	26812	29834	11620	29834
ENSMUSG00000097685	2	Gm26646	antisense	havana	chr7:79916937-79920641:+	0.16445760585243688	-0.002598538823305132	0.23826155776458793	0.8507048886815333	1	no	26812	29834	11620	29834
ENSMUSG00000108321	1	Gm44649	antisense	havana	chr7:80751822-80758612:+	0.16445760585243688	-0.002598538823305132	0.23826155776458793	0.8507048886815333	1	no	26812	29834	11620	29834
ENSMUSG00000109145	1	Gm20744	lincRNA	havana	chr7:82070387-82081758:+	0.16445760585243688	-0.002598538823305132	0.23826155776458793	0.8507048886815333	1	no	26812	29834	11620	29834
ENSMUSG00000076143	1	Mir708	miRNA	mirbase	chr7:96249424-96249532:+	0.16445760585243688	-0.002598538823305132	0.23826155776458793	0.8507048886815333	1	no	26812	29834	11620	29834
ENSMUSG00000108449	1	Gm44507	lincRNA	havana	chr7:98388091-98415624:-	0.16445760585243688	-0.002598538823305132	0.23826155776458793	0.8507048886815333	1	no	26812	29834	11620	29834
ENSMUSG00000109052	1	Gm45012	antisense	havana	chr7:99202366-99227080:+	0.16445760585243688	-0.002598538823305132	0.23826155776458793	0.8507048886815333	1	no	26812	29834	11620	29834
ENSMUSG00000094520	4	Olfr635	protein_coding	ensembl_havana	chr7:103971152-103987540:+	0.16445760585243688	-0.002598538823305132	0.23826155776458793	0.8507048886815333	1	no	26812	29834	11620	29834
ENSMUSG00000095457	3	Gm8989	unprocessed_pseudogene	havana	chr7:106323414-106330688:-	0.16445760585243688	-0.002598538823305132	0.23826155776458793	0.8507048886815333	1	no	26812	29834	11620	29834
ENSMUSG00000094713	1	Gm22822	snRNA	ensembl	chr7:109774612-109774718:-	0.16445760585243688	-0.002598538823305132	0.23826155776458793	0.8507048886815333	1	no	26812	29834	11620	29834
ENSMUSG00000109904	1	Gm45819	TEC	havana	chr7:110119990-110121740:+	0.16445760585243688	-0.002598538823305132	0.23826155776458793	0.8507048886815333	1	no	26812	29834	11620	29834
ENSMUSG00000108341	1	Gm44746	TEC	havana	chr7:122590935-122592283:+	0.16445760585243688	-0.002598538823305132	0.23826155776458793	0.8507048886815333	1	no	26812	29834	11620	29834
ENSMUSG00000108423	1	Gm44856	processed_pseudogene	havana	chr7:126806257-126806560:+	0.16445760585243688	-0.002598538823305132	0.23826155776458793	0.8507048886815333	1	no	26812	29834	11620	29834
ENSMUSG00000108663	1	Gm33080	processed_pseudogene	havana	chr7:127410820-127410991:-	0.16445760585243688	-0.002598538823305132	0.23826155776458793	0.8507048886815333	1	no	26812	29834	11620	29834
ENSMUSG00000108483	1	Gm45184	lincRNA	havana	chr7:127434422-127439392:+	0.16445760585243688	-0.002598538823305132	0.23826155776458793	0.8507048886815333	1	no	26812	29834	11620	29834
ENSMUSG00000108479	1	2200002A13Rik	TEC	havana	chr7:127897568-127898276:+	0.16445760585243688	-0.002598538823305132	0.23826155776458793	0.8507048886815333	1	no	26812	29834	11620	29834
ENSMUSG00000085663	1	Gm15718	antisense	havana	chr7:132979582-132983552:-	0.16445760585243688	-0.002598538823305132	0.23826155776458793	0.8507048886815333	1	no	26812	29834	11620	29834
ENSMUSG00000030981	9	Mmp21	protein_coding	ensembl_havana	chr7:133674270-133680061:-	0.16445760585243688	-0.002598538823305132	0.23826155776458793	0.8507048886815333	1	no	26812	29834	11620	29834
ENSMUSG00000066108	7	Muc5b	protein_coding	ensembl_havana	chr7:141839070-141873084:+	0.16445760585243688	-0.002598538823305132	0.23826155776458793	0.8507048886815333	1	no	26812	29834	11620	29834
ENSMUSG00000077668	1	Gm26143	snRNA	ensembl	chr7:142424795-142424902:+	0.16445760585243688	-0.002598538823305132	0.23826155776458793	0.8507048886815333	1	no	26812	29834	11620	29834
ENSMUSG00000112498	1	Gm47691	lincRNA	havana	chr10:13043097-13051385:-	0.16445760585243688	-0.002598538823305132	0.23826155776458793	0.8507048886815333	1	no	26812	29834	11620	29834
ENSMUSG00000110776	1	Gm2829	unprocessed_pseudogene	havana	chr10:30179726-30180224:+	0.16445760585243688	-0.002598538823305132	0.23826155776458793	0.8507048886815333	1	no	26812	29834	11620	29834
ENSMUSG00000112914	1	Gm47702	TEC	havana	chr10:32638831-32639486:-	0.16445760585243688	-0.002598538823305132	0.23826155776458793	0.8507048886815333	1	no	26812	29834	11620	29834
ENSMUSG00000111753	1	1700054O05Rik	lincRNA	havana	chr10:35478827-35485396:-	0.16445760585243688	-0.002598538823305132	0.23826155776458793	0.8507048886815333	1	no	26812	29834	11620	29834
ENSMUSG00000110987	1	Gm47048	processed_pseudogene	havana	chr10:36095876-36096495:+	0.16445760585243688	-0.002598538823305132	0.23826155776458793	0.8507048886815333	1	no	26812	29834	11620	29834
ENSMUSG00000111342	1	4933404K13Rik	lincRNA	havana	chr10:43824200-43833392:+	0.16445760585243688	-0.002598538823305132	0.23826155776458793	0.8507048886815333	1	no	26812	29834	11620	29834
ENSMUSG00000077361	1	Gm23481	snoRNA	ensembl	chr10:46658508-46658638:-	0.16445760585243688	-0.002598538823305132	0.23826155776458793	0.8507048886815333	1	no	26812	29834	11620	29834
ENSMUSG00000111419	1	Gm47568	lincRNA	havana	chr10:47024247-47037346:+	0.16445760585243688	-0.002598538823305132	0.23826155776458793	0.8507048886815333	1	no	26812	29834	11620	29834
ENSMUSG00000056073	16	Grik2	protein_coding	ensembl_havana	chr10:49094833-49788766:-	0.16445760585243688	-0.002598538823305132	0.23826155776458793	0.8507048886815333	1	no	26812	29834	11620	29834
ENSMUSG00000003746	16	Man1a	protein_coding	ensembl_havana	chr10:53904785-54076609:-	0.16445760585243688	-0.002598538823305132	0.23826155776458793	0.8507048886815333	1	no	26812	29834	11620	29834
ENSMUSG00000112416	1	Gm47028	lincRNA	havana	chr10:71520443-71522298:-	0.16445760585243688	-0.002598538823305132	0.23826155776458793	0.8507048886815333	1	no	26812	29834	11620	29834
ENSMUSG00000112623	1	4933436P19Rik	TEC	havana	chr10:78469815-78471256:-	0.16445760585243688	-0.002598538823305132	0.23826155776458793	0.8507048886815333	1	no	26812	29834	11620	29834
ENSMUSG00000090860	1	Gm17134	antisense	havana	chr10:79863937-79864434:-	0.16445760585243688	-0.002598538823305132	0.23826155776458793	0.8507048886815333	1	no	26812	29834	11620	29834
ENSMUSG00000095023	1	Gm24019	snRNA	ensembl	chr10:79909195-79909301:+	0.16445760585243688	-0.002598538823305132	0.23826155776458793	0.8507048886815333	1	no	26812	29834	11620	29834
ENSMUSG00000105379	1	Mir1191b	miRNA	mirbase	chr10:81416240-81416297:-	0.16445760585243688	-0.002598538823305132	0.23826155776458793	0.8507048886815333	1	no	26812	29834	11620	29834
ENSMUSG00000112760	1	Gm47539	processed_pseudogene	havana	chr10:81876151-81876667:-	0.16445760585243688	-0.002598538823305132	0.23826155776458793	0.8507048886815333	1	no	26812	29834	11620	29834
ENSMUSG00000112869	1	Gm48108	processed_pseudogene	havana	chr10:88670495-88671269:-	0.16445760585243688	-0.002598538823305132	0.23826155776458793	0.8507048886815333	1	no	26812	29834	11620	29834
ENSMUSG00000088412	1	Gm24241	snoRNA	ensembl	chr10:92688864-92689008:-	0.16445760585243688	-0.002598538823305132	0.23826155776458793	0.8507048886815333	1	no	26812	29834	11620	29834
ENSMUSG00000065296	1	Gm26122	snRNA	ensembl	chr10:94184492-94184573:-	0.16445760585243688	-0.002598538823305132	0.23826155776458793	0.8507048886815333	1	no	26812	29834	11620	29834
ENSMUSG00000019966	18	Kitl	protein_coding	ensembl_havana	chr10:100015630-100100416:+	0.16445760585243688	-0.002598538823305132	0.23826155776458793	0.8507048886815333	1	no	26812	29834	11620	29834
ENSMUSG00000112453	1	Gm4781	unprocessed_pseudogene	havana	chr10:100396290-100397070:-	0.16445760585243688	-0.002598538823305132	0.23826155776458793	0.8507048886815333	1	no	26812	29834	11620	29834
ENSMUSG00000112595	1	Gm47340	processed_pseudogene	havana	chr10:110139739-110140169:-	0.16445760585243688	-0.002598538823305132	0.23826155776458793	0.8507048886815333	1	no	26812	29834	11620	29834
ENSMUSG00000112924	1	4930579P08Rik	lincRNA	havana	chr10:116729253-116739760:+	0.16445760585243688	-0.002598538823305132	0.23826155776458793	0.8507048886815333	1	no	26812	29834	11620	29834
ENSMUSG00000084764	1	Grip1os2	antisense	havana	chr10:119746063-119761699:-	0.16445760585243688	-0.002598538823305132	0.23826155776458793	0.8507048886815333	1	no	26812	29834	11620	29834
ENSMUSG00000091511	3	Vmn2r87	protein_coding	ensembl_havana	chr10:130471052-130497396:-	0.16445760585243688	-0.002598538823305132	0.23826155776458793	0.8507048886815333	1	no	26812	29834	11620	29834
ENSMUSG00000093816	1	Gm26445	miRNA	ensembl	chr10:130592136-130592244:-	0.16445760585243688	-0.002598538823305132	0.23826155776458793	0.8507048886815333	1	no	26812	29834	11620	29834
ENSMUSG00000108912	1	E230020D15Rik	TEC	havana	chr8:8629175-8635073:-	0.16445760585243688	-0.002598538823305132	0.23826155776458793	0.8507048886815333	1	no	26812	29834	11620	29834
ENSMUSG00000109358	1	Gm44716	TEC	havana	chr8:11290558-11291267:-	0.16445760585243688	-0.002598538823305132	0.23826155776458793	0.8507048886815333	1	no	26812	29834	11620	29834
ENSMUSG00000096957	1	E230013L22Rik	bidirectional_promoter_lncRNA	havana	chr8:11477929-11480241:+	0.16445760585243688	-0.002598538823305132	0.23826155776458793	0.8507048886815333	1	no	26812	29834	11620	29834
ENSMUSG00000088054	1	Mir1968	miRNA	mirbase	chr8:13189031-13189098:-	0.16445760585243688	-0.002598538823305132	0.23826155776458793	0.8507048886815333	1	no	26812	29834	11620	29834
ENSMUSG00000039785	5	Defb5	protein_coding	ensembl_havana	chr8:19247580-19250828:+	0.16445760585243688	-0.002598538823305132	0.23826155776458793	0.8507048886815333	1	no	26812	29834	11620	29834
ENSMUSG00000031471	3	Defb8	protein_coding	ensembl_havana	chr8:19445769-19447606:-	0.16445760585243688	-0.002598538823305132	0.23826155776458793	0.8507048886815333	1	no	26812	29834	11620	29834
ENSMUSG00000110460	1	Gm20786	processed_pseudogene	havana	chr8:19942830-19943265:-	0.16445760585243688	-0.002598538823305132	0.23826155776458793	0.8507048886815333	1	no	26812	29834	11620	29834
ENSMUSG00000108820	1	Gm44620	TEC	havana	chr8:24447097-24449983:+	0.16445760585243688	-0.002598538823305132	0.23826155776458793	0.8507048886815333	1	no	26812	29834	11620	29834
ENSMUSG00000110417	1	Gm31727	lincRNA	havana	chr8:26266977-26273555:+	0.16445760585243688	-0.002598538823305132	0.23826155776458793	0.8507048886815333	1	no	26812	29834	11620	29834
ENSMUSG00000110154	1	Gm9731	processed_pseudogene	havana	chr8:27296055-27296801:+	0.16445760585243688	-0.002598538823305132	0.23826155776458793	0.8507048886815333	1	no	26812	29834	11620	29834
ENSMUSG00000079070	10	Gm3985	lincRNA	ensembl_havana	chr8:32888505-32950026:-	0.16445760585243688	-0.002598538823305132	0.23826155776458793	0.8507048886815333	1	no	26812	29834	11620	29834
ENSMUSG00000098431	1	Mir7666	miRNA	mirbase	chr8:40307875-40307929:-	0.16445760585243688	-0.002598538823305132	0.23826155776458793	0.8507048886815333	1	no	26812	29834	11620	29834
ENSMUSG00000109692	1	Gm8575	processed_pseudogene	havana	chr8:46279672-46280192:+	0.16445760585243688	-0.002598538823305132	0.23826155776458793	0.8507048886815333	1	no	26812	29834	11620	29834
ENSMUSG00000109612	1	Gm45253	lincRNA	havana	chr8:46372106-46385888:-	0.16445760585243688	-0.002598538823305132	0.23826155776458793	0.8507048886815333	1	no	26812	29834	11620	29834
ENSMUSG00000110468	1	Gm39185	lincRNA	havana	chr8:66905997-66937826:+	0.16445760585243688	-0.002598538823305132	0.23826155776458793	0.8507048886815333	1	no	26812	29834	11620	29834
ENSMUSG00000110632	1	Gm45880	processed_pseudogene	havana	chr8:67310687-67311539:+	0.16445760585243688	-0.002598538823305132	0.23826155776458793	0.8507048886815333	1	no	26812	29834	11620	29834
ENSMUSG00000110609	1	Gm7948	processed_pseudogene	havana	chr8:73871693-73872536:+	0.16445760585243688	-0.002598538823305132	0.23826155776458793	0.8507048886815333	1	no	26812	29834	11620	29834
ENSMUSG00000109948	1	Gm45288	processed_pseudogene	havana	chr8:78107960-78108110:+	0.16445760585243688	-0.002598538823305132	0.23826155776458793	0.8507048886815333	1	no	26812	29834	11620	29834
ENSMUSG00000109591	1	Gm8077	processed_pseudogene	havana	chr8:79497155-79498178:-	0.16445760585243688	-0.002598538823305132	0.23826155776458793	0.8507048886815333	1	no	26812	29834	11620	29834
ENSMUSG00000110422	1	Gm17999	processed_pseudogene	havana	chr8:83267086-83267627:+	0.16445760585243688	-0.002598538823305132	0.23826155776458793	0.8507048886815333	1	no	26812	29834	11620	29834
ENSMUSG00000076338	1	Mir181d	miRNA	mirbase	chr8:84178716-84178787:-	0.16445760585243688	-0.002598538823305132	0.23826155776458793	0.8507048886815333	1	no	26812	29834	11620	29834
ENSMUSG00000118626	1	AC127285.1	processed_pseudogene	havana	chr8:88109786-88110972:+	0.16445760585243688	-0.002598538823305132	0.23826155776458793	0.8507048886815333	1	no	26812	29834	11620	29834
ENSMUSG00000109870	1	Gm35850	lincRNA	havana	chr8:90709458-90740775:-	0.16445760585243688	-0.002598538823305132	0.23826155776458793	0.8507048886815333	1	no	26812	29834	11620	29834
ENSMUSG00000056973	6	Ces1d	protein_coding	ensembl_havana	chr8:93166068-93197838:-	0.16445760585243688	-0.002598538823305132	0.23826155776458793	0.8507048886815333	1	no	26812	29834	11620	29834
ENSMUSG00000110506	1	Gm8637	processed_pseudogene	havana	chr8:95921529-95922613:+	0.16445760585243688	-0.002598538823305132	0.23826155776458793	0.8507048886815333	1	no	26812	29834	11620	29834
ENSMUSG00000036510	17	Cdh8	protein_coding	ensembl_havana	chr8:99024471-99416471:-	0.16445760585243688	-0.002598538823305132	0.23826155776458793	0.8507048886815333	1	no	26812	29834	11620	29834
ENSMUSG00000110642	1	Gm45710	unprocessed_pseudogene	havana	chr8:104310832-104312769:-	0.16445760585243688	-0.002598538823305132	0.23826155776458793	0.8507048886815333	1	no	26812	29834	11620	29834
ENSMUSG00000035785	6	Cmtm2b	protein_coding	ensembl_havana	chr8:104322230-104330764:+	0.16445760585243688	-0.002598538823305132	0.23826155776458793	0.8507048886815333	1	no	26812	29834	11620	29834
ENSMUSG00000008874	3	Clec3a	protein_coding	ensembl_havana	chr8:114418086-114425846:+	0.16445760585243688	-0.002598538823305132	0.23826155776458793	0.8507048886815333	1	no	26812	29834	11620	29834
ENSMUSG00000090217	1	Gm16116	antisense	havana	chr8:114591303-114594900:-	0.16445760585243688	-0.002598538823305132	0.23826155776458793	0.8507048886815333	1	no	26812	29834	11620	29834
ENSMUSG00000092418	1	Gm20406	antisense	havana	chr8:121806415-121807369:+	0.16445760585243688	-0.002598538823305132	0.23826155776458793	0.8507048886815333	1	no	26812	29834	11620	29834
ENSMUSG00000097127	7	Gm26886	processed_transcript	havana	chr14:3822531-3884087:-	0.16445760585243688	-0.002598538823305132	0.23826155776458793	0.8507048886815333	1	no	26812	29834	11620	29834
ENSMUSG00000079379	2	Gm3242	unprocessed_pseudogene	havana	chr14:5893193-5899001:-	0.16445760585243688	-0.002598538823305132	0.23826155776458793	0.8507048886815333	1	no	26812	29834	11620	29834
ENSMUSG00000094811	7	Gm21103	protein_coding	ensembl_havana	chr14:6296365-6304843:-	0.16445760585243688	-0.002598538823305132	0.23826155776458793	0.8507048886815333	1	no	26812	29834	11620	29834
ENSMUSG00000114561	1	Gm48515	processed_pseudogene	havana	chr14:12992695-12995179:+	0.16445760585243688	-0.002598538823305132	0.23826155776458793	0.8507048886815333	1	no	26812	29834	11620	29834
ENSMUSG00000114883	1	Gm48860	antisense	havana	chr14:14328004-14347264:-	0.16445760585243688	-0.002598538823305132	0.23826155776458793	0.8507048886815333	1	no	26812	29834	11620	29834
ENSMUSG00000114676	1	Gm47678	processed_pseudogene	havana	chr14:14585369-14589216:-	0.16445760585243688	-0.002598538823305132	0.23826155776458793	0.8507048886815333	1	no	26812	29834	11620	29834
ENSMUSG00000114628	1	Gm19018	processed_pseudogene	havana	chr14:14659108-14659879:+	0.16445760585243688	-0.002598538823305132	0.23826155776458793	0.8507048886815333	1	no	26812	29834	11620	29834
ENSMUSG00000072686	2	Gm10398	lincRNA	havana	chr14:24909414-24913440:+	0.16445760585243688	-0.002598538823305132	0.23826155776458793	0.8507048886815333	1	no	26812	29834	11620	29834
ENSMUSG00000095975	3	Cphx1	protein_coding	ensembl_havana	chr14:25938304-25956356:+	0.16445760585243688	-0.002598538823305132	0.23826155776458793	0.8507048886815333	1	no	26812	29834	11620	29834
ENSMUSG00000114818	1	Gm35164	lincRNA	havana	chr14:28649672-28699011:+	0.16445760585243688	-0.002598538823305132	0.23826155776458793	0.8507048886815333	1	no	26812	29834	11620	29834
ENSMUSG00000114570	1	Gm48058	lincRNA	havana	chr14:29732366-29733395:-	0.16445760585243688	-0.002598538823305132	0.23826155776458793	0.8507048886815333	1	no	26812	29834	11620	29834
ENSMUSG00000115370	1	Gm15667	processed_pseudogene	havana	chr14:30804379-30805160:+	0.16445760585243688	-0.002598538823305132	0.23826155776458793	0.8507048886815333	1	no	26812	29834	11620	29834
ENSMUSG00000044519	8	Zfp488	protein_coding	ensembl_havana	chr14:33967070-33978764:-	0.16445760585243688	-0.002598538823305132	0.23826155776458793	0.8507048886815333	1	no	26812	29834	11620	29834
ENSMUSG00000115726	1	Gm30083	protein_coding	havana	chr14:33988417-34015182:-	0.16445760585243688	-0.002598538823305132	0.23826155776458793	0.8507048886815333	1	no	26812	29834	11620	29834
ENSMUSG00000095551	1	Gm7980	protein_coding	havana	chr14:41901813-41907290:-	0.16445760585243688	-0.002598538823305132	0.23826155776458793	0.8507048886815333	1	no	26812	29834	11620	29834
ENSMUSG00000090462	7	1700091H14Rik	transcribed_processed_pseudogene	havana	chr14:42089750-42095277:-	0.16445760585243688	-0.002598538823305132	0.23826155776458793	0.8507048886815333	1	no	26812	29834	11620	29834
ENSMUSG00000114989	1	Gm49303	lincRNA	havana	chr14:47960019-47973713:+	0.16445760585243688	-0.002598538823305132	0.23826155776458793	0.8507048886815333	1	no	26812	29834	11620	29834
ENSMUSG00000115179	1	Gm48927	processed_pseudogene	havana	chr14:55966725-55966865:-	0.16445760585243688	-0.002598538823305132	0.23826155776458793	0.8507048886815333	1	no	26812	29834	11620	29834
ENSMUSG00000101505	1	1700109G14Rik	antisense	havana	chr14:61292980-61318146:-	0.16445760585243688	-0.002598538823305132	0.23826155776458793	0.8507048886815333	1	no	26812	29834	11620	29834
ENSMUSG00000091686	1	4930471C04Rik	lincRNA	havana	chr14:64099295-64104235:-	0.16445760585243688	-0.002598538823305132	0.23826155776458793	0.8507048886815333	1	no	26812	29834	11620	29834
ENSMUSG00000114693	1	Gm41177	lincRNA	havana	chr14:65172355-65185432:+	0.16445760585243688	-0.002598538823305132	0.23826155776458793	0.8507048886815333	1	no	26812	29834	11620	29834
ENSMUSG00000045875	13	Adra1a	protein_coding	ensembl_havana	chr14:66635251-66771168:+	0.16445760585243688	-0.002598538823305132	0.23826155776458793	0.8507048886815333	1	no	26812	29834	11620	29834
ENSMUSG00000102999	1	Gm37762	TEC	havana	chr14:69209569-69213129:-	0.16445760585243688	-0.002598538823305132	0.23826155776458793	0.8507048886815333	1	no	26812	29834	11620	29834
ENSMUSG00000103065	1	Gm20236	TEC	havana	chr14:69277601-69282140:-	0.16445760585243688	-0.002598538823305132	0.23826155776458793	0.8507048886815333	1	no	26812	29834	11620	29834
ENSMUSG00000115139	1	Gm4251	lincRNA	havana	chr14:71251273-71271051:+	0.16445760585243688	-0.002598538823305132	0.23826155776458793	0.8507048886815333	1	no	26812	29834	11620	29834
ENSMUSG00000021999	9	Cpb2	protein_coding	ensembl_havana	chr14:75242287-75283555:+	0.16445760585243688	-0.002598538823305132	0.23826155776458793	0.8507048886815333	1	no	26812	29834	11620	29834
ENSMUSG00000115709	1	4930431P22Rik	lincRNA	havana	chr14:76760131-76762217:+	0.16445760585243688	-0.002598538823305132	0.23826155776458793	0.8507048886815333	1	no	26812	29834	11620	29834
ENSMUSG00000115090	1	Gm49016	antisense	havana	chr14:78945180-78947227:-	0.16445760585243688	-0.002598538823305132	0.23826155776458793	0.8507048886815333	1	no	26812	29834	11620	29834
ENSMUSG00000064581	1	Gm25133	snoRNA	ensembl	chr14:96588827-96588956:+	0.16445760585243688	-0.002598538823305132	0.23826155776458793	0.8507048886815333	1	no	26812	29834	11620	29834
ENSMUSG00000115598	1	Gm9290	processed_pseudogene	havana	chr14:97665672-97666291:-	0.16445760585243688	-0.002598538823305132	0.23826155776458793	0.8507048886815333	1	no	26812	29834	11620	29834
ENSMUSG00000115242	1	Gm49018	lincRNA	havana	chr14:98887974-98920945:-	0.16445760585243688	-0.002598538823305132	0.23826155776458793	0.8507048886815333	1	no	26812	29834	11620	29834
ENSMUSG00000115661	1	Gm48976	processed_pseudogene	havana	chr14:107875402-107876753:+	0.16445760585243688	-0.002598538823305132	0.23826155776458793	0.8507048886815333	1	no	26812	29834	11620	29834
ENSMUSG00000075465	2	Gm10837	lincRNA	ensembl_havana	chr14:122490586-122492121:+	0.16445760585243688	-0.002598538823305132	0.23826155776458793	0.8507048886815333	1	no	26812	29834	11620	29834
ENSMUSG00000110491	1	Gm31138	lincRNA	havana	chr9:3199894-3215230:+	0.16445760585243688	-0.002598538823305132	0.23826155776458793	0.8507048886815333	1	no	26812	29834	11620	29834
ENSMUSG00000033538	13	Casp4	protein_coding	ensembl_havana	chr9:5308828-5336783:+	0.16445760585243688	-0.002598538823305132	0.23826155776458793	0.8507048886815333	1	no	26812	29834	11620	29834
ENSMUSG00000111330	1	Gm19790	processed_pseudogene	havana	chr9:14679970-14680220:+	0.16445760585243688	-0.002598538823305132	0.23826155776458793	0.8507048886815333	1	no	26812	29834	11620	29834
ENSMUSG00000110521	1	Olfr856-ps1	unprocessed_pseudogene	havana	chr9:19657057-19658647:-	0.16445760585243688	-0.002598538823305132	0.23826155776458793	0.8507048886815333	1	no	26812	29834	11620	29834
ENSMUSG00000118421	1	Gm50491	unitary_pseudogene	havana	chr9:20893243-20894023:+	0.16445760585243688	-0.002598538823305132	0.23826155776458793	0.8507048886815333	1	no	26812	29834	11620	29834
ENSMUSG00000111856	1	6530413G14Rik	processed_transcript	havana	chr9:22117328-22137756:+	0.16445760585243688	-0.002598538823305132	0.23826155776458793	0.8507048886815333	1	no	26812	29834	11620	29834
ENSMUSG00000110836	1	Gm48801	lincRNA	havana	chr9:27199590-27203298:-	0.16445760585243688	-0.002598538823305132	0.23826155776458793	0.8507048886815333	1	no	26812	29834	11620	29834
ENSMUSG00000103151	1	Gm38292	TEC	havana	chr9:32477333-32480377:-	0.16445760585243688	-0.002598538823305132	0.23826155776458793	0.8507048886815333	1	no	26812	29834	11620	29834
ENSMUSG00000096993	3	Gm26787	antisense	havana	chr9:36767887-36782677:+	0.16445760585243688	-0.002598538823305132	0.23826155776458793	0.8507048886815333	1	no	26812	29834	11620	29834
ENSMUSG00000032118	16	Fez1	protein_coding	ensembl_havana	chr9:36821864-36878924:+	0.16445760585243688	-0.002598538823305132	0.23826155776458793	0.8507048886815333	1	no	26812	29834	11620	29834
ENSMUSG00000110875	1	Gm47100	processed_pseudogene	havana	chr9:39189003-39189152:-	0.16445760585243688	-0.002598538823305132	0.23826155776458793	0.8507048886815333	1	no	26812	29834	11620	29834
ENSMUSG00000111541	1	Gm47219	processed_pseudogene	havana	chr9:39821705-39821803:+	0.16445760585243688	-0.002598538823305132	0.23826155776458793	0.8507048886815333	1	no	26812	29834	11620	29834
ENSMUSG00000051493	7	Olfr974	protein_coding	ensembl_havana	chr9:39937501-39945170:+	0.16445760585243688	-0.002598538823305132	0.23826155776458793	0.8507048886815333	1	no	26812	29834	11620	29834
ENSMUSG00000111849	1	Gm47186	lincRNA	havana	chr9:44419938-44423391:-	0.16445760585243688	-0.002598538823305132	0.23826155776458793	0.8507048886815333	1	no	26812	29834	11620	29834
ENSMUSG00000110750	1	Gm48702	antisense	havana	chr9:44799258-44802838:+	0.16445760585243688	-0.002598538823305132	0.23826155776458793	0.8507048886815333	1	no	26812	29834	11620	29834
ENSMUSG00000111236	1	Gm31614	lincRNA	havana	chr9:46830339-46837616:+	0.16445760585243688	-0.002598538823305132	0.23826155776458793	0.8507048886815333	1	no	26812	29834	11620	29834
ENSMUSG00000111755	1	Gm47160	TEC	havana	chr9:47473049-47474918:-	0.16445760585243688	-0.002598538823305132	0.23826155776458793	0.8507048886815333	1	no	26812	29834	11620	29834
ENSMUSG00000111682	1	Gm47543	lincRNA	havana	chr9:49954878-49956554:+	0.16445760585243688	-0.002598538823305132	0.23826155776458793	0.8507048886815333	1	no	26812	29834	11620	29834
ENSMUSG00000099543	1	Gm29322	sense_intronic	havana	chr9:56239285-56240751:-	0.16445760585243688	-0.002598538823305132	0.23826155776458793	0.8507048886815333	1	no	26812	29834	11620	29834
ENSMUSG00000095892	1	Rnu5g	snRNA	ensembl	chr9:65201726-65201841:-	0.16445760585243688	-0.002598538823305132	0.23826155776458793	0.8507048886815333	1	no	26812	29834	11620	29834
ENSMUSG00000098412	1	Gm7870	processed_pseudogene	havana	chr9:72209555-72210170:+	0.16445760585243688	-0.002598538823305132	0.23826155776458793	0.8507048886815333	1	no	26812	29834	11620	29834
ENSMUSG00000099310	1	Gm19427	processed_pseudogene	havana	chr9:72551728-72551935:+	0.16445760585243688	-0.002598538823305132	0.23826155776458793	0.8507048886815333	1	no	26812	29834	11620	29834
ENSMUSG00000096559	1	Gm23567	snRNA	ensembl	chr9:72969602-72969708:+	0.16445760585243688	-0.002598538823305132	0.23826155776458793	0.8507048886815333	1	no	26812	29834	11620	29834
ENSMUSG00000084917	3	Gm17477	antisense	havana	chr9:80118895-80121937:-	0.16445760585243688	-0.002598538823305132	0.23826155776458793	0.8507048886815333	1	no	26812	29834	11620	29834
ENSMUSG00000098747	7	Gm27216	lincRNA	havana	chr9:83240481-83254540:-	0.16445760585243688	-0.002598538823305132	0.23826155776458793	0.8507048886815333	1	no	26812	29834	11620	29834
ENSMUSG00000074146	9	4930579C12Rik	lincRNA	ensembl_havana	chr9:89113111-89177887:-	0.16445760585243688	-0.002598538823305132	0.23826155776458793	0.8507048886815333	1	no	26812	29834	11620	29834
ENSMUSG00000089085	1	Gm24004	snRNA	ensembl	chr9:95934613-95934790:+	0.16445760585243688	-0.002598538823305132	0.23826155776458793	0.8507048886815333	1	no	26812	29834	11620	29834
ENSMUSG00000100563	1	Gm3096	processed_pseudogene	havana	chr9:101053542-101053905:+	0.16445760585243688	-0.002598538823305132	0.23826155776458793	0.8507048886815333	1	no	26812	29834	11620	29834
ENSMUSG00000111498	1	Gm47059	lincRNA	havana	chr9:120259628-120264358:+	0.16445760585243688	-0.002598538823305132	0.23826155776458793	0.8507048886815333	1	no	26812	29834	11620	29834
ENSMUSG00000029530	16	Ccr9	protein_coding	ensembl_havana	chr9:123678439-123784330:+	0.16445760585243688	-0.002598538823305132	0.23826155776458793	0.8507048886815333	1	no	26812	29834	11620	29834
ENSMUSG00000020193	3	Zpbp	protein_coding	ensembl_havana	chr11:11279626-11462408:-	0.16445760585243688	-0.002598538823305132	0.23826155776458793	0.8507048886815333	1	no	26812	29834	11620	29834
ENSMUSG00000083601	1	Gm12028	processed_pseudogene	havana	chr11:19749419-19750066:-	0.16445760585243688	-0.002598538823305132	0.23826155776458793	0.8507048886815333	1	no	26812	29834	11620	29834
ENSMUSG00000084048	1	Gm12042	processed_pseudogene	havana	chr11:21295560-21295860:+	0.16445760585243688	-0.002598538823305132	0.23826155776458793	0.8507048886815333	1	no	26812	29834	11620	29834
ENSMUSG00000081571	1	Gm12125	processed_pseudogene	havana	chr11:35996054-35996789:+	0.16445760585243688	-0.002598538823305132	0.23826155776458793	0.8507048886815333	1	no	26812	29834	11620	29834
ENSMUSG00000085888	7	Gm12224	antisense	havana	chr11:54340369-54353479:-	0.16445760585243688	-0.002598538823305132	0.23826155776458793	0.8507048886815333	1	no	26812	29834	11620	29834
ENSMUSG00000085531	1	Slc36a3os	antisense	havana	chr11:55137044-55140193:+	0.16445760585243688	-0.002598538823305132	0.23826155776458793	0.8507048886815333	1	no	26812	29834	11620	29834
ENSMUSG00000083935	1	Gm12294	processed_pseudogene	havana	chr11:65037052-65037541:-	0.16445760585243688	-0.002598538823305132	0.23826155776458793	0.8507048886815333	1	no	26812	29834	11620	29834
ENSMUSG00000072834	4	Gm12298	antisense	havana	chr11:66905721-66947086:-	0.16445760585243688	-0.002598538823305132	0.23826155776458793	0.8507048886815333	1	no	26812	29834	11620	29834
ENSMUSG00000086199	7	Bcas3os1	antisense	havana	chr11:85702200-85719744:-	0.16445760585243688	-0.002598538823305132	0.23826155776458793	0.8507048886815333	1	no	26812	29834	11620	29834
ENSMUSG00000087338	2	Scpep1os	antisense	havana	chr11:88905928-88936061:+	0.16445760585243688	-0.002598538823305132	0.23826155776458793	0.8507048886815333	1	no	26812	29834	11620	29834
ENSMUSG00000035775	2	Krt20	protein_coding	ensembl_havana	chr11:99428403-99438150:-	0.16445760585243688	-0.002598538823305132	0.23826155776458793	0.8507048886815333	1	no	26812	29834	11620	29834
ENSMUSG00000065944	1	Rnu2-10	snRNA	ensembl	chr11:101658238-101658428:+	0.16445760585243688	-0.002598538823305132	0.23826155776458793	0.8507048886815333	1	no	26812	29834	11620	29834
ENSMUSG00000010841	13	Cfap97d1	protein_coding	ensembl_havana	chr11:101984279-101992264:+	0.16445760585243688	-0.002598538823305132	0.23826155776458793	0.8507048886815333	1	no	26812	29834	11620	29834
ENSMUSG00000078635	3	1700028N14Rik	processed_transcript	havana	chr11:103264860-103267745:-	0.16445760585243688	-0.002598538823305132	0.23826155776458793	0.8507048886815333	1	no	26812	29834	11620	29834
ENSMUSG00000059706	4	A830035A12Rik	processed_transcript	havana	chr11:107531757-107548373:-	0.16445760585243688	-0.002598538823305132	0.23826155776458793	0.8507048886815333	1	no	26812	29834	11620	29834
ENSMUSG00000045065	7	9930022D16Rik	protein_coding	ensembl_havana	chr11:109413917-109420405:+	0.16445760585243688	-0.002598538823305132	0.23826155776458793	0.8507048886815333	1	no	26812	29834	11620	29834
ENSMUSG00000118502	1	AL645861.1	unitary_pseudogene	havana	chr11:116285558-116288240:+	0.16445760585243688	-0.002598538823305132	0.23826155776458793	0.8507048886815333	1	no	26812	29834	11620	29834
ENSMUSG00000086306	1	Gm11754	lincRNA	havana	chr11:119106328-119111425:-	0.16445760585243688	-0.002598538823305132	0.23826155776458793	0.8507048886815333	1	no	26812	29834	11620	29834
ENSMUSG00000021148	11	Gm9745	protein_coding	ensembl_havana	chr13:8941575-8948231:-	0.16445760585243688	-0.002598538823305132	0.23826155776458793	0.8507048886815333	1	no	26812	29834	11620	29834
ENSMUSG00000113322	1	Gm48492	lincRNA	havana	chr13:16368944-16373180:-	0.16445760585243688	-0.002598538823305132	0.23826155776458793	0.8507048886815333	1	no	26812	29834	11620	29834
ENSMUSG00000071522	3	Olfr263	protein_coding	ensembl_havana	chr13:21129639-21136296:+	0.16445760585243688	-0.002598538823305132	0.23826155776458793	0.8507048886815333	1	no	26812	29834	11620	29834
ENSMUSG00000101355	1	H3c10	protein_coding	ensembl_havana	chr13:21717659-21718069:+	0.16445760585243688	-0.002598538823305132	0.23826155776458793	0.8507048886815333	1	no	26812	29834	11620	29834
ENSMUSG00000060024	2	Vmn1r213	protein_coding	ensembl_havana	chr13:23007656-23014482:+	0.16445760585243688	-0.002598538823305132	0.23826155776458793	0.8507048886815333	1	no	26812	29834	11620	29834
ENSMUSG00000115020	1	Vmn1r218	protein_coding	ensembl_havana	chr13:23133155-23146112:+	0.16445760585243688	-0.002598538823305132	0.23826155776458793	0.8507048886815333	1	no	26812	29834	11620	29834
ENSMUSG00000075029	7	4930558J22Rik	antisense	ensembl_havana	chr13:23755822-23757620:-	0.16445760585243688	-0.002598538823305132	0.23826155776458793	0.8507048886815333	1	no	26812	29834	11620	29834
ENSMUSG00000086796	2	4932702P03Rik	antisense	havana	chr13:24905593-24914272:+	0.16445760585243688	-0.002598538823305132	0.23826155776458793	0.8507048886815333	1	no	26812	29834	11620	29834
ENSMUSG00000113352	1	Gm34639	lincRNA	havana	chr13:28889458-28898676:-	0.16445760585243688	-0.002598538823305132	0.23826155776458793	0.8507048886815333	1	no	26812	29834	11620	29834
ENSMUSG00000114175	1	Gm48051	lincRNA	havana	chr13:49970001-49974260:+	0.16445760585243688	-0.002598538823305132	0.23826155776458793	0.8507048886815333	1	no	26812	29834	11620	29834
ENSMUSG00000113737	1	BB123696	lincRNA	havana	chr13:52729615-52757205:-	0.16445760585243688	-0.002598538823305132	0.23826155776458793	0.8507048886815333	1	no	26812	29834	11620	29834
ENSMUSG00000084949	1	Gm16249	antisense	havana	chr13:54777514-54783091:-	0.16445760585243688	-0.002598538823305132	0.23826155776458793	0.8507048886815333	1	no	26812	29834	11620	29834
ENSMUSG00000098341	1	Mir6944	miRNA	mirbase	chr13:55477681-55477776:-	0.16445760585243688	-0.002598538823305132	0.23826155776458793	0.8507048886815333	1	no	26812	29834	11620	29834
ENSMUSG00000114795	1	Gm48396	lincRNA	havana	chr13:60053684-60057625:-	0.16445760585243688	-0.002598538823305132	0.23826155776458793	0.8507048886815333	1	no	26812	29834	11620	29834
ENSMUSG00000114460	1	Gm10779	TEC	havana	chr13:60331449-60333751:+	0.16445760585243688	-0.002598538823305132	0.23826155776458793	0.8507048886815333	1	no	26812	29834	11620	29834
ENSMUSG00000114274	1	Gm35333	lincRNA	havana	chr13:60422756-60434731:-	0.16445760585243688	-0.002598538823305132	0.23826155776458793	0.8507048886815333	1	no	26812	29834	11620	29834
ENSMUSG00000021441	4	Cts6	protein_coding	ensembl_havana	chr13:61195132-61203410:-	0.16445760585243688	-0.002598538823305132	0.23826155776458793	0.8507048886815333	1	no	26812	29834	11620	29834
ENSMUSG00000113471	1	Gm48116	lincRNA	havana	chr13:61709556-61711238:+	0.16445760585243688	-0.002598538823305132	0.23826155776458793	0.8507048886815333	1	no	26812	29834	11620	29834
ENSMUSG00000090232	1	Gm16132	sense_intronic	havana	chr13:63376761-63381045:-	0.16445760585243688	-0.002598538823305132	0.23826155776458793	0.8507048886815333	1	no	26812	29834	11620	29834
ENSMUSG00000114374	1	Gm7911	processed_pseudogene	havana	chr13:66875090-66875710:-	0.16445760585243688	-0.002598538823305132	0.23826155776458793	0.8507048886815333	1	no	26812	29834	11620	29834
ENSMUSG00000114788	1	Gm48899	antisense	havana	chr13:67472478-67473500:+	0.16445760585243688	-0.002598538823305132	0.23826155776458793	0.8507048886815333	1	no	26812	29834	11620	29834
ENSMUSG00000113790	1	Gm17872	processed_pseudogene	havana	chr13:69654775-69655512:-	0.16445760585243688	-0.002598538823305132	0.23826155776458793	0.8507048886815333	1	no	26812	29834	11620	29834
ENSMUSG00000099639	6	1700084F23Rik	lincRNA	havana	chr13:70004050-70028348:-	0.16445760585243688	-0.002598538823305132	0.23826155776458793	0.8507048886815333	1	no	26812	29834	11620	29834
ENSMUSG00000114905	1	Gm48113	processed_pseudogene	havana	chr13:81723990-81725028:-	0.16445760585243688	-0.002598538823305132	0.23826155776458793	0.8507048886815333	1	no	26812	29834	11620	29834
ENSMUSG00000046957	5	Spz1	protein_coding	ensembl_havana	chr13:92574636-92576172:-	0.16445760585243688	-0.002598538823305132	0.23826155776458793	0.8507048886815333	1	no	26812	29834	11620	29834
ENSMUSG00000114122	1	Gm48712	processed_pseudogene	havana	chr13:95421217-95421676:-	0.16445760585243688	-0.002598538823305132	0.23826155776458793	0.8507048886815333	1	no	26812	29834	11620	29834
ENSMUSG00000021679	4	S100z	protein_coding	ensembl_havana	chr13:95477268-95478721:-	0.16445760585243688	-0.002598538823305132	0.23826155776458793	0.8507048886815333	1	no	26812	29834	11620	29834
ENSMUSG00000104450	1	Gm37830	TEC	havana	chr13:100872780-100876195:+	0.16445760585243688	-0.002598538823305132	0.23826155776458793	0.8507048886815333	1	no	26812	29834	11620	29834
ENSMUSG00000093072	1	Gm25950	miRNA	ensembl	chr13:114580495-114580594:+	0.16445760585243688	-0.002598538823305132	0.23826155776458793	0.8507048886815333	1	no	26812	29834	11620	29834
ENSMUSG00000112664	1	Gm48076	TEC	havana	chr12:8453504-8454918:-	0.16445760585243688	-0.002598538823305132	0.23826155776458793	0.8507048886815333	1	no	26812	29834	11620	29834
ENSMUSG00000020600	13	Slc7a15	protein_coding	ensembl_havana	chr12:8528483-8599066:-	0.16445760585243688	-0.002598538823305132	0.23826155776458793	0.8507048886815333	1	no	26812	29834	11620	29834
ENSMUSG00000113956	1	Gm19368	processed_pseudogene	havana	chr12:18227160-18239074:-	0.16445760585243688	-0.002598538823305132	0.23826155776458793	0.8507048886815333	1	no	26812	29834	11620	29834
ENSMUSG00000113413	1	Gm21941	unprocessed_pseudogene	havana	chr12:22696934-22698887:-	0.16445760585243688	-0.002598538823305132	0.23826155776458793	0.8507048886815333	1	no	26812	29834	11620	29834
ENSMUSG00000113235	1	Gm47872	lincRNA	havana	chr12:28249759-28339409:-	0.16445760585243688	-0.002598538823305132	0.23826155776458793	0.8507048886815333	1	no	26812	29834	11620	29834
ENSMUSG00000113248	1	Gm18338	processed_pseudogene	havana	chr12:38368671-38369230:-	0.16445760585243688	-0.002598538823305132	0.23826155776458793	0.8507048886815333	1	no	26812	29834	11620	29834
ENSMUSG00000112746	1	Gm19309	processed_pseudogene	havana	chr12:51840417-51840621:-	0.16445760585243688	-0.002598538823305132	0.23826155776458793	0.8507048886815333	1	no	26812	29834	11620	29834
ENSMUSG00000112549	1	Gm35818	lincRNA	havana	chr12:54091430-54106885:-	0.16445760585243688	-0.002598538823305132	0.23826155776458793	0.8507048886815333	1	no	26812	29834	11620	29834
ENSMUSG00000065232	1	Gm22973	snRNA	ensembl	chr12:59040335-59040525:+	0.16445760585243688	-0.002598538823305132	0.23826155776458793	0.8507048886815333	1	no	26812	29834	11620	29834
ENSMUSG00000113098	1	Gm2912	lincRNA	havana	chr12:68970570-68989377:+	0.16445760585243688	-0.002598538823305132	0.23826155776458793	0.8507048886815333	1	no	26812	29834	11620	29834
ENSMUSG00000113278	1	Gm33016	lincRNA	havana	chr12:71337628-71342803:+	0.16445760585243688	-0.002598538823305132	0.23826155776458793	0.8507048886815333	1	no	26812	29834	11620	29834
ENSMUSG00000113441	1	Gm40438	lincRNA	havana	chr12:71355441-71498711:+	0.16445760585243688	-0.002598538823305132	0.23826155776458793	0.8507048886815333	1	no	26812	29834	11620	29834
ENSMUSG00000114028	1	9630002D21Rik	lincRNA	havana	chr12:71577748-71718696:+	0.16445760585243688	-0.002598538823305132	0.23826155776458793	0.8507048886815333	1	no	26812	29834	11620	29834
ENSMUSG00000105428	1	Mir3068	miRNA	mirbase	chr12:87437679-87437757:-	0.16445760585243688	-0.002598538823305132	0.23826155776458793	0.8507048886815333	1	no	26812	29834	11620	29834
ENSMUSG00000113133	1	Gm21039	processed_pseudogene	havana	chr12:88280358-88282770:-	0.16445760585243688	-0.002598538823305132	0.23826155776458793	0.8507048886815333	1	no	26812	29834	11620	29834
ENSMUSG00000112979	1	Gm8634	processed_pseudogene	havana	chr12:88302813-88305189:+	0.16445760585243688	-0.002598538823305132	0.23826155776458793	0.8507048886815333	1	no	26812	29834	11620	29834
ENSMUSG00000113087	1	4930473H19Rik	antisense	havana	chr12:88434113-88442254:-	0.16445760585243688	-0.002598538823305132	0.23826155776458793	0.8507048886815333	1	no	26812	29834	11620	29834
ENSMUSG00000097157	2	Gm26512	bidirectional_promoter_lncRNA	havana	chr12:90738201-90869235:+	0.16445760585243688	-0.002598538823305132	0.23826155776458793	0.8507048886815333	1	no	26812	29834	11620	29834
ENSMUSG00000113927	1	5330409N07Rik	TEC	havana	chr12:98444817-98448334:-	0.16445760585243688	-0.002598538823305132	0.23826155776458793	0.8507048886815333	1	no	26812	29834	11620	29834
ENSMUSG00000113106	1	Gm47139	TEC	havana	chr12:99359871-99362028:-	0.16445760585243688	-0.002598538823305132	0.23826155776458793	0.8507048886815333	1	no	26812	29834	11620	29834
ENSMUSG00000070133	1	Mir434	miRNA	mirbase	chr12:109594506-109594599:+	0.16445760585243688	-0.002598538823305132	0.23826155776458793	0.8507048886815333	1	no	26812	29834	11620	29834
ENSMUSG00000088294	1	AF357425	snoRNA	ensembl	chr12:109636012-109636084:+	0.16445760585243688	-0.002598538823305132	0.23826155776458793	0.8507048886815333	1	no	26812	29834	11620	29834
ENSMUSG00000113872	1	Gm47474	processed_pseudogene	havana	chr12:112873117-112873531:-	0.16445760585243688	-0.002598538823305132	0.23826155776458793	0.8507048886815333	1	no	26812	29834	11620	29834
ENSMUSG00000103873	1	Ighv1-38	IG_V_pseudogene	havana	chr12:114910011-114910443:-	0.16445760585243688	-0.002598538823305132	0.23826155776458793	0.8507048886815333	1	no	26812	29834	11620	29834
ENSMUSG00000089468	2	Gm27649	snRNA	ensembl	chr12:116478218-116478281:-	0.16445760585243688	-0.002598538823305132	0.23826155776458793	0.8507048886815333	1	no	26812	29834	11620	29834
ENSMUSG00000025321	14	Itgb8	protein_coding	ensembl_havana	chr12:119158022-119238802:-	0.16445760585243688	-0.002598538823305132	0.23826155776458793	0.8507048886815333	1	no	26812	29834	11620	29834
ENSMUSG00000048424	17	Ranbp3l	protein_coding	ensembl_havana	chr15:8967949-9067335:+	0.16445760585243688	-0.002598538823305132	0.23826155776458793	0.8507048886815333	1	no	26812	29834	11620	29834
ENSMUSG00000051237	7	9230109A22Rik	lincRNA	ensembl_havana	chr15:25137530-25238830:-	0.16445760585243688	-0.002598538823305132	0.23826155776458793	0.8507048886815333	1	no	26812	29834	11620	29834
ENSMUSG00000115729	1	Gm48957	processed_transcript	havana	chr15:25415022-25464362:+	0.16445760585243688	-0.002598538823305132	0.23826155776458793	0.8507048886815333	1	no	26812	29834	11620	29834
ENSMUSG00000098416	1	Mir7117	miRNA	mirbase	chr15:27571494-27571558:+	0.16445760585243688	-0.002598538823305132	0.23826155776458793	0.8507048886815333	1	no	26812	29834	11620	29834
ENSMUSG00000022240	10	Ctnnd2	protein_coding	ensembl_havana	chr15:30172593-31029341:+	0.16445760585243688	-0.002598538823305132	0.23826155776458793	0.8507048886815333	1	no	26812	29834	11620	29834
ENSMUSG00000114981	1	Gm34093	lincRNA	havana	chr15:36375343-36390172:-	0.16445760585243688	-0.002598538823305132	0.23826155776458793	0.8507048886815333	1	no	26812	29834	11620	29834
ENSMUSG00000115620	1	Gm45924	lincRNA	havana	chr15:38713483-38728516:-	0.16445760585243688	-0.002598538823305132	0.23826155776458793	0.8507048886815333	1	no	26812	29834	11620	29834
ENSMUSG00000048559	5	4930555K19Rik	processed_pseudogene	havana	chr15:41173487-41173868:+	0.16445760585243688	-0.002598538823305132	0.23826155776458793	0.8507048886815333	1	no	26812	29834	11620	29834
ENSMUSG00000115064	1	Gm49213	processed_pseudogene	havana	chr15:56415013-56415226:+	0.16445760585243688	-0.002598538823305132	0.23826155776458793	0.8507048886815333	1	no	26812	29834	11620	29834
ENSMUSG00000116498	1	Gm38563	lincRNA	havana	chr15:61157869-61165735:+	0.16445760585243688	-0.002598538823305132	0.23826155776458793	0.8507048886815333	1	no	26812	29834	11620	29834
ENSMUSG00000116260	1	1700041B01Rik	antisense	havana	chr15:78670785-78676114:+	0.16445760585243688	-0.002598538823305132	0.23826155776458793	0.8507048886815333	1	no	26812	29834	11620	29834
ENSMUSG00000084739	1	Gm22067	snRNA	ensembl	chr15:81592093-81592199:+	0.16445760585243688	-0.002598538823305132	0.23826155776458793	0.8507048886815333	1	no	26812	29834	11620	29834
ENSMUSG00000093831	1	Gm23144	snRNA	ensembl	chr15:88835300-88835406:+	0.16445760585243688	-0.002598538823305132	0.23826155776458793	0.8507048886815333	1	no	26812	29834	11620	29834
ENSMUSG00000090129	10	Olfr287	protein_coding	ensembl_havana	chr15:98206971-98221056:-	0.16445760585243688	-0.002598538823305132	0.23826155776458793	0.8507048886815333	1	no	26812	29834	11620	29834
ENSMUSG00000099353	7	1700031M16Rik	transcribed_unitary_pseudogene	havana	chr15:98398419-98416268:+	0.16445760585243688	-0.002598538823305132	0.23826155776458793	0.8507048886815333	1	no	26812	29834	11620	29834
ENSMUSG00000032987	9	Olfr281	protein_coding	ensembl_havana	chr15:98452588-98460395:+	0.16445760585243688	-0.002598538823305132	0.23826155776458793	0.8507048886815333	1	no	26812	29834	11620	29834
ENSMUSG00000065643	1	Gm25897	snRNA	ensembl	chr15:99803020-99803126:-	0.16445760585243688	-0.002598538823305132	0.23826155776458793	0.8507048886815333	1	no	26812	29834	11620	29834
ENSMUSG00000090500	1	Gm17057	antisense	havana	chr15:99819020-99834570:+	0.16445760585243688	-0.002598538823305132	0.23826155776458793	0.8507048886815333	1	no	26812	29834	11620	29834
ENSMUSG00000045350	15	Fam186a	protein_coding	ensembl_havana	chr15:99918348-99967061:-	0.16445760585243688	-0.002598538823305132	0.23826155776458793	0.8507048886815333	1	no	26812	29834	11620	29834
ENSMUSG00000044294	8	Krt84	protein_coding	ensembl_havana	chr15:101525026-101532820:-	0.16445760585243688	-0.002598538823305132	0.23826155776458793	0.8507048886815333	1	no	26812	29834	11620	29834
ENSMUSG00000116192	1	Gm18869	processed_pseudogene	havana	chr16:16379212-16380208:+	0.16445760585243688	-0.002598538823305132	0.23826155776458793	0.8507048886815333	1	no	26812	29834	11620	29834
ENSMUSG00000084511	1	Gm22481	misc_RNA	ensembl	chr16:22595029-22595220:+	0.16445760585243688	-0.002598538823305132	0.23826155776458793	0.8507048886815333	1	no	26812	29834	11620	29834
ENSMUSG00000110291	1	Gm37419	protein_coding	havana	chr16:23988482-23988595:+	0.16445760585243688	-0.002598538823305132	0.23826155776458793	0.8507048886815333	1	no	26812	29834	11620	29834
ENSMUSG00000091238	1	Gm17103	antisense	havana	chr16:38569323-38573300:-	0.16445760585243688	-0.002598538823305132	0.23826155776458793	0.8507048886815333	1	no	26812	29834	11620	29834
ENSMUSG00000116700	1	Gm18694	processed_pseudogene	havana	chr16:49369052-49370277:+	0.16445760585243688	-0.002598538823305132	0.23826155776458793	0.8507048886815333	1	no	26812	29834	11620	29834
ENSMUSG00000116976	1	4930500H12Rik	processed_transcript	havana	chr16:73072338-73423667:+	0.16445760585243688	-0.002598538823305132	0.23826155776458793	0.8507048886815333	1	no	26812	29834	11620	29834
ENSMUSG00000109338	2	Gm45030	lincRNA	havana	chr16:76427743-76502909:-	0.16445760585243688	-0.002598538823305132	0.23826155776458793	0.8507048886815333	1	no	26812	29834	11620	29834
ENSMUSG00000103851	1	Gm37606	TEC	havana	chr16:77561650-77564765:+	0.16445760585243688	-0.002598538823305132	0.23826155776458793	0.8507048886815333	1	no	26812	29834	11620	29834
ENSMUSG00000085094	2	Gm15692	processed_pseudogene	havana	chr16:78964096-78964441:+	0.16445760585243688	-0.002598538823305132	0.23826155776458793	0.8507048886815333	1	no	26812	29834	11620	29834
ENSMUSG00000022762	18	Ncam2	protein_coding	ensembl_havana	chr16:81200697-81626828:+	0.16445760585243688	-0.002598538823305132	0.23826155776458793	0.8507048886815333	1	no	26812	29834	11620	29834
ENSMUSG00000116716	1	Gm49643	antisense	havana	chr16:95297356-95301661:-	0.16445760585243688	-0.002598538823305132	0.23826155776458793	0.8507048886815333	1	no	26812	29834	11620	29834
ENSMUSG00000116719	1	Gm29719	processed_transcript	havana	chr17:6356813-6411834:-	0.16445760585243688	-0.002598538823305132	0.23826155776458793	0.8507048886815333	1	no	26812	29834	11620	29834
ENSMUSG00000116876	1	Gm49721	protein_coding	havana	chr17:6978904-7043950:+	0.16445760585243688	-0.002598538823305132	0.23826155776458793	0.8507048886815333	1	no	26812	29834	11620	29834
ENSMUSG00000040899	14	Ccr6	protein_coding	ensembl_havana	chr17:8236043-8257141:+	0.16445760585243688	-0.002598538823305132	0.23826155776458793	0.8507048886815333	1	no	26812	29834	11620	29834
ENSMUSG00000117282	1	Gm49898	lincRNA	havana	chr17:13195878-13204448:+	0.16445760585243688	-0.002598538823305132	0.23826155776458793	0.8507048886815333	1	no	26812	29834	11620	29834
ENSMUSG00000117488	1	Gm41545	lincRNA	havana	chr17:23902566-23925497:-	0.16445760585243688	-0.002598538823305132	0.23826155776458793	0.8507048886815333	1	no	26812	29834	11620	29834
ENSMUSG00000098510	1	Mir6968	miRNA	mirbase	chr17:26935472-26935539:+	0.16445760585243688	-0.002598538823305132	0.23826155776458793	0.8507048886815333	1	no	26812	29834	11620	29834
ENSMUSG00000117050	1	1700023B13Rik	TEC	havana	chr17:29093416-29094461:-	0.16445760585243688	-0.002598538823305132	0.23826155776458793	0.8507048886815333	1	no	26812	29834	11620	29834
ENSMUSG00000118049	1	Gm50103	antisense	havana	chr17:31512004-31514147:+	0.16445760585243688	-0.002598538823305132	0.23826155776458793	0.8507048886815333	1	no	26812	29834	11620	29834
ENSMUSG00000098499	1	Mir6975	miRNA	mirbase	chr17:35244075-35244135:+	0.16445760585243688	-0.002598538823305132	0.23826155776458793	0.8507048886815333	1	no	26812	29834	11620	29834
ENSMUSG00000098716	1	Gm28033	miRNA	ensembl	chr17:35868302-35868397:-	0.16445760585243688	-0.002598538823305132	0.23826155776458793	0.8507048886815333	1	no	26812	29834	11620	29834
ENSMUSG00000117302	1	Gm34266	processed_pseudogene	havana	chr17:40453694-40454366:+	0.16445760585243688	-0.002598538823305132	0.23826155776458793	0.8507048886815333	1	no	26812	29834	11620	29834
ENSMUSG00000084428	1	Gm25102	snRNA	ensembl	chr17:57747565-57747676:+	0.16445760585243688	-0.002598538823305132	0.23826155776458793	0.8507048886815333	1	no	26812	29834	11620	29834
ENSMUSG00000117016	1	Gm6174	processed_pseudogene	havana	chr17:61397310-61398246:+	0.16445760585243688	-0.002598538823305132	0.23826155776458793	0.8507048886815333	1	no	26812	29834	11620	29834
ENSMUSG00000024087	4	Cyp1b1	protein_coding	ensembl_havana	chr17:79701537-79715061:-	0.16445760585243688	-0.002598538823305132	0.23826155776458793	0.8507048886815333	1	no	26812	29834	11620	29834
ENSMUSG00000103091	1	Gm37555	TEC	havana	chr17:79810308-79825414:-	0.16445760585243688	-0.002598538823305132	0.23826155776458793	0.8507048886815333	1	no	26812	29834	11620	29834
ENSMUSG00000097897	1	Rpl31-ps25	processed_pseudogene	havana	chr17:81791555-81791933:-	0.16445760585243688	-0.002598538823305132	0.23826155776458793	0.8507048886815333	1	no	26812	29834	11620	29834
ENSMUSG00000117384	1	C330024C12Rik	lincRNA	havana	chr17:87192216-87194942:-	0.16445760585243688	-0.002598538823305132	0.23826155776458793	0.8507048886815333	1	no	26812	29834	11620	29834
ENSMUSG00000024107	7	Lhcgr	protein_coding	ensembl_havana	chr17:88716481-88791990:-	0.16445760585243688	-0.002598538823305132	0.23826155776458793	0.8507048886815333	1	no	26812	29834	11620	29834
ENSMUSG00000098122	1	Gm27039	processed_pseudogene	havana	chr17:92527273-92528510:-	0.16445760585243688	-0.002598538823305132	0.23826155776458793	0.8507048886815333	1	no	26812	29834	11620	29834
ENSMUSG00000099865	1	Gm29206	lincRNA	havana	chrY:61556222-61583931:-	0.16445760585243688	-0.002598538823305132	0.23826155776458793	0.8507048886815333	1	no	26812	29834	11620	29834
ENSMUSG00000117370	1	Gm6235	processed_pseudogene	havana	chr18:3446814-3447222:+	0.16445760585243688	-0.002598538823305132	0.23826155776458793	0.8507048886815333	1	no	26812	29834	11620	29834
ENSMUSG00000077588	1	Gm24372	misc_RNA	ensembl	chr18:21302198-21302307:+	0.16445760585243688	-0.002598538823305132	0.23826155776458793	0.8507048886815333	1	no	26812	29834	11620	29834
ENSMUSG00000086991	1	Gm15334	antisense	havana	chr18:38993635-38994192:-	0.16445760585243688	-0.002598538823305132	0.23826155776458793	0.8507048886815333	1	no	26812	29834	11620	29834
ENSMUSG00000053624	4	Gykl1	protein_coding	ensembl_havana	chr18:52693690-52695550:+	0.16445760585243688	-0.002598538823305132	0.23826155776458793	0.8507048886815333	1	no	26812	29834	11620	29834
ENSMUSG00000086607	7	4930511M06Rik	antisense	havana	chr18:57373455-57552397:-	0.16445760585243688	-0.002598538823305132	0.23826155776458793	0.8507048886815333	1	no	26812	29834	11620	29834
ENSMUSG00000065592	2	Mir145a	miRNA	mirbase	chr18:61647825-61647894:-	0.16445760585243688	-0.002598538823305132	0.23826155776458793	0.8507048886815333	1	no	26812	29834	11620	29834
ENSMUSG00000118216	1	Gm19784	lincRNA	havana	chr18:66923471-66950023:-	0.16445760585243688	-0.002598538823305132	0.23826155776458793	0.8507048886815333	1	no	26812	29834	11620	29834
ENSMUSG00000038903	13	Ccdc68	protein_coding	ensembl_havana	chr18:69925426-69969484:+	0.16445760585243688	-0.002598538823305132	0.23826155776458793	0.8507048886815333	1	no	26812	29834	11620	29834
ENSMUSG00000091055	2	Siglec15	protein_coding	ensembl_havana	chr18:78043614-78057395:-	0.16445760585243688	-0.002598538823305132	0.23826155776458793	0.8507048886815333	1	no	26812	29834	11620	29834
ENSMUSG00000089257	1	Gm25718	snRNA	ensembl	chr18:81026773-81026890:+	0.16445760585243688	-0.002598538823305132	0.23826155776458793	0.8507048886815333	1	no	26812	29834	11620	29834
ENSMUSG00000097181	1	4930594M17Rik	lincRNA	havana	chr18:81226204-81236066:-	0.16445760585243688	-0.002598538823305132	0.23826155776458793	0.8507048886815333	1	no	26812	29834	11620	29834
ENSMUSG00000117845	1	Gm31070	processed_pseudogene	havana	chr19:5439349-5439521:-	0.16445760585243688	-0.002598538823305132	0.23826155776458793	0.8507048886815333	1	no	26812	29834	11620	29834
ENSMUSG00000033053	4	1700028P14Rik	protein_coding	ensembl_havana	chr19:23558753-23652812:-	0.16445760585243688	-0.002598538823305132	0.23826155776458793	0.8507048886815333	1	no	26812	29834	11620	29834
ENSMUSG00000118020	1	Gm35438	lincRNA	havana	chr19:27145316-27192009:-	0.16445760585243688	-0.002598538823305132	0.23826155776458793	0.8507048886815333	1	no	26812	29834	11620	29834
ENSMUSG00000118072	1	Gm50101	processed_pseudogene	havana	chr19:27512508-27513279:+	0.16445760585243688	-0.002598538823305132	0.23826155776458793	0.8507048886815333	1	no	26812	29834	11620	29834
ENSMUSG00000024774	16	Ankrd22	protein_coding	ensembl_havana	chr19:34121469-34166053:-	0.16445760585243688	-0.002598538823305132	0.23826155776458793	0.8507048886815333	1	no	26812	29834	11620	29834
ENSMUSG00000094388	1	Gm8783	processed_pseudogene	havana	chr19:40622460-40622981:+	0.16445760585243688	-0.002598538823305132	0.23826155776458793	0.8507048886815333	1	no	26812	29834	11620	29834
ENSMUSG00000096808	1	AC132444.6	protein_coding	ensembl	chr1_GL456221_random:151235-152734:+	0.16445760585243688	-0.002598538823305132	0.23826155776458793	0.8507048886815333	1	no	26812	29834	11620	29834
ENSMUSG00000085623	1	Gm16041	antisense	havana	chr1:4970857-4976820:+	0.17141312876083573	0.003928730122789731	0.23999808713817689	0.777034715147243	1	no	25012	29300	11620	29300
ENSMUSG00000103810	1	Gm38005	TEC	havana	chr1:10449245-10451989:-	0.17141312876083573	0.003928730122789731	0.23999808713817689	0.777034715147243	1	no	25012	29300	11620	29300
ENSMUSG00000101227	1	Gm29506	sense_overlapping	havana	chr1:23048295-23235673:-	0.17141312876083573	0.003928730122789731	0.23999808713817689	0.777034715147243	1	no	25012	29300	11620	29300
ENSMUSG00000103209	1	Gm37331	TEC	havana	chr1:25296512-25299886:-	0.17141312876083573	0.003928730122789731	0.23999808713817689	0.777034715147243	1	no	25012	29300	11620	29300
ENSMUSG00000061584	6	Lyg2	protein_coding	ensembl_havana	chr1:37905923-37916493:-	0.17141312876083573	0.003928730122789731	0.23999808713817689	0.777034715147243	1	no	25012	29300	11620	29300
ENSMUSG00000067604	8	Nms	protein_coding	ensembl_havana	chr1:38939149-38950276:+	0.17141312876083573	0.003928730122789731	0.23999808713817689	0.777034715147243	1	no	25012	29300	11620	29300
ENSMUSG00000101634	6	1700066B17Rik	lincRNA	havana	chr1:39839175-39847334:-	0.17141312876083573	0.003928730122789731	0.23999808713817689	0.777034715147243	1	no	25012	29300	11620	29300
ENSMUSG00000101628	1	Gm28177	processed_transcript	havana	chr1:52077261-52156087:+	0.17141312876083573	0.003928730122789731	0.23999808713817689	0.777034715147243	1	no	25012	29300	11620	29300
ENSMUSG00000109809	1	Gm34066	protein_coding	havana	chr1:54443404-54456763:-	0.17141312876083573	0.003928730122789731	0.23999808713817689	0.777034715147243	1	no	25012	29300	11620	29300
ENSMUSG00000098351	1	Gm27507	misc_RNA	ensembl	chr1:74764798-74764890:+	0.17141312876083573	0.003928730122789731	0.23999808713817689	0.777034715147243	1	no	25012	29300	11620	29300
ENSMUSG00000026166	14	Ccl20	protein_coding	ensembl_havana	chr1:83116766-83119167:+	0.17141312876083573	0.003928730122789731	0.23999808713817689	0.777034715147243	1	no	25012	29300	11620	29300
ENSMUSG00000104396	1	Gm37959	TEC	havana	chr1:84392503-84395399:-	0.17141312876083573	0.003928730122789731	0.23999808713817689	0.777034715147243	1	no	25012	29300	11620	29300
ENSMUSG00000110510	1	Gm45908	processed_pseudogene	havana	chr1:86377100-86378276:-	0.17141312876083573	0.003928730122789731	0.23999808713817689	0.777034715147243	1	no	25012	29300	11620	29300
ENSMUSG00000026301	16	Iqca	protein_coding	ensembl_havana	chr1:90042132-90153401:-	0.17141312876083573	0.003928730122789731	0.23999808713817689	0.777034715147243	1	no	25012	29300	11620	29300
ENSMUSG00000100980	1	Gm29100	antisense	havana	chr1:91798528-91802937:-	0.17141312876083573	0.003928730122789731	0.23999808713817689	0.777034715147243	1	no	25012	29300	11620	29300
ENSMUSG00000026272	6	Agxt	protein_coding	ensembl_havana	chr1:93135240-93145421:+	0.17141312876083573	0.003928730122789731	0.23999808713817689	0.777034715147243	1	no	25012	29300	11620	29300
ENSMUSG00000100711	1	Gm29461	lincRNA	havana	chr1:98173648-98190698:+	0.17141312876083573	0.003928730122789731	0.23999808713817689	0.777034715147243	1	no	25012	29300	11620	29300
ENSMUSG00000099702	1	Gm29013	unprocessed_pseudogene	havana	chr1:105244425-105244661:+	0.17141312876083573	0.003928730122789731	0.23999808713817689	0.777034715147243	1	no	25012	29300	11620	29300
ENSMUSG00000099936	1	Gm28867	lincRNA	havana	chr1:118357312-118363449:+	0.17141312876083573	0.003928730122789731	0.23999808713817689	0.777034715147243	1	no	25012	29300	11620	29300
ENSMUSG00000036907	9	C1ql2	protein_coding	ensembl_havana	chr1:120340582-120343174:+	0.17141312876083573	0.003928730122789731	0.23999808713817689	0.777034715147243	1	no	25012	29300	11620	29300
ENSMUSG00000099451	1	Gm29192	processed_pseudogene	havana	chr1:122810306-122810682:+	0.17141312876083573	0.003928730122789731	0.23999808713817689	0.777034715147243	1	no	25012	29300	11620	29300
ENSMUSG00000102027	1	Gm28914	antisense	havana	chr1:131259507-131260553:+	0.17141312876083573	0.003928730122789731	0.23999808713817689	0.777034715147243	1	no	25012	29300	11620	29300
ENSMUSG00000102709	1	Gm38308	TEC	havana	chr1:132943512-132945320:-	0.17141312876083573	0.003928730122789731	0.23999808713817689	0.777034715147243	1	no	25012	29300	11620	29300
ENSMUSG00000102509	1	Gm37368	TEC	havana	chr1:133775210-133778421:-	0.17141312876083573	0.003928730122789731	0.23999808713817689	0.777034715147243	1	no	25012	29300	11620	29300
ENSMUSG00000102651	1	Gm37080	TEC	havana	chr1:138552305-138554708:-	0.17141312876083573	0.003928730122789731	0.23999808713817689	0.777034715147243	1	no	25012	29300	11620	29300
ENSMUSG00000100380	1	Gm17867	unprocessed_pseudogene	havana	chr1:147503868-147506042:-	0.17141312876083573	0.003928730122789731	0.23999808713817689	0.777034715147243	1	no	25012	29300	11620	29300
ENSMUSG00000064435	1	Gm25588	snoRNA	ensembl	chr1:153440079-153440218:+	0.17141312876083573	0.003928730122789731	0.23999808713817689	0.777034715147243	1	no	25012	29300	11620	29300
ENSMUSG00000103846	1	Gm37809	TEC	havana	chr1:160913472-160914402:+	0.17141312876083573	0.003928730122789731	0.23999808713817689	0.777034715147243	1	no	25012	29300	11620	29300
ENSMUSG00000015843	10	Rxrg	protein_coding	ensembl_havana	chr1:167598384-167639623:+	0.17141312876083573	0.003928730122789731	0.23999808713817689	0.777034715147243	1	no	25012	29300	11620	29300
ENSMUSG00000103357	1	Gm7804	transcribed_processed_pseudogene	havana	chr1:172458569-172474969:+	0.17141312876083573	0.003928730122789731	0.23999808713817689	0.777034715147243	1	no	25012	29300	11620	29300
ENSMUSG00000087082	1	Gm15423	antisense	havana	chr1:176927999-176932711:-	0.17141312876083573	0.003928730122789731	0.23999808713817689	0.777034715147243	1	no	25012	29300	11620	29300
ENSMUSG00000026616	16	Cr2	protein_coding	ensembl_havana	chr1:195136811-195176716:-	0.17141312876083573	0.003928730122789731	0.23999808713817689	0.777034715147243	1	no	25012	29300	11620	29300
ENSMUSG00000096583	1	Mir669a-1	miRNA	mirbase	chr2:10476853-10476949:+	0.17141312876083573	0.003928730122789731	0.23999808713817689	0.777034715147243	1	no	25012	29300	11620	29300
ENSMUSG00000076118	1	Mir669c	miRNA	mirbase	chr2:10509296-10509404:+	0.17141312876083573	0.003928730122789731	0.23999808713817689	0.777034715147243	1	no	25012	29300	11620	29300
ENSMUSG00000026770	5	Il2ra	protein_coding	ensembl_havana	chr2:11642807-11693193:+	0.17141312876083573	0.003928730122789731	0.23999808713817689	0.777034715147243	1	no	25012	29300	11620	29300
ENSMUSG00000105799	1	Mir126b	miRNA	mirbase	chr2:26591363-26591420:-	0.17141312876083573	0.003928730122789731	0.23999808713817689	0.777034715147243	1	no	25012	29300	11620	29300
ENSMUSG00000015787	15	Abo	protein_coding	ensembl_havana	chr2:26842503-26864979:-	0.17141312876083573	0.003928730122789731	0.23999808713817689	0.777034715147243	1	no	25012	29300	11620	29300
ENSMUSG00000086425	7	F730016J06Rik	lincRNA	havana	chr2:28095477-28127731:+	0.17141312876083573	0.003928730122789731	0.23999808713817689	0.777034715147243	1	no	25012	29300	11620	29300
ENSMUSG00000103175	1	Gm37169	TEC	havana	chr2:32487988-32492148:+	0.17141312876083573	0.003928730122789731	0.23999808713817689	0.777034715147243	1	no	25012	29300	11620	29300
ENSMUSG00000103413	1	Gm38389	lincRNA	havana	chr2:34097397-34111444:-	0.17141312876083573	0.003928730122789731	0.23999808713817689	0.777034715147243	1	no	25012	29300	11620	29300
ENSMUSG00000053146	2	Olfr352	protein_coding	ensembl_havana	chr2:36868460-36872785:+	0.17141312876083573	0.003928730122789731	0.23999808713817689	0.777034715147243	1	no	25012	29300	11620	29300
ENSMUSG00000050447	15	Lypd6	protein_coding	ensembl_havana	chr2:50066429-50193569:+	0.17141312876083573	0.003928730122789731	0.23999808713817689	0.777034715147243	1	no	25012	29300	11620	29300
ENSMUSG00000084334	1	Gm13494	processed_pseudogene	havana	chr2:51544975-51546070:+	0.17141312876083573	0.003928730122789731	0.23999808713817689	0.777034715147243	1	no	25012	29300	11620	29300
ENSMUSG00000084338	5	Gm13531	processed_pseudogene	havana	chr2:57425167-57425709:-	0.17141312876083573	0.003928730122789731	0.23999808713817689	0.777034715147243	1	no	25012	29300	11620	29300
ENSMUSG00000081236	1	Gm13574	processed_pseudogene	havana	chr2:59991951-59992344:-	0.17141312876083573	0.003928730122789731	0.23999808713817689	0.777034715147243	1	no	25012	29300	11620	29300
ENSMUSG00000104262	1	Gm37747	TEC	havana	chr2:68989381-68993383:+	0.17141312876083573	0.003928730122789731	0.23999808713817689	0.777034715147243	1	no	25012	29300	11620	29300
ENSMUSG00000099521	1	Gm28309	processed_transcript	havana	chr2:74683446-74694194:+	0.17141312876083573	0.003928730122789731	0.23999808713817689	0.777034715147243	1	no	25012	29300	11620	29300
ENSMUSG00000043342	9	Hoxd9	protein_coding	ensembl_havana	chr2:74697727-74700208:+	0.17141312876083573	0.003928730122789731	0.23999808713817689	0.777034715147243	1	no	25012	29300	11620	29300
ENSMUSG00000027073	5	Prg2	protein_coding	ensembl_havana	chr2:84980461-84983632:+	0.17141312876083573	0.003928730122789731	0.23999808713817689	0.777034715147243	1	no	25012	29300	11620	29300
ENSMUSG00000111384	1	Olfr1059-ps1	unprocessed_pseudogene	havana	chr2:86389032-86389617:-	0.17141312876083573	0.003928730122789731	0.23999808713817689	0.777034715147243	1	no	25012	29300	11620	29300
ENSMUSG00000075165	3	Olfr1105	protein_coding	ensembl_havana	chr2:87031260-87036531:-	0.17141312876083573	0.003928730122789731	0.23999808713817689	0.777034715147243	1	no	25012	29300	11620	29300
ENSMUSG00000061798	2	Olfr1204	protein_coding	ensembl_havana	chr2:88849292-88857920:+	0.17141312876083573	0.003928730122789731	0.23999808713817689	0.777034715147243	1	no	25012	29300	11620	29300
ENSMUSG00000083951	1	Gm13786	processed_pseudogene	havana	chr2:92233105-92233437:+	0.17141312876083573	0.003928730122789731	0.23999808713817689	0.777034715147243	1	no	25012	29300	11620	29300
ENSMUSG00000027171	10	Prrg4	protein_coding	ensembl_havana	chr2:104830741-104849876:-	0.17141312876083573	0.003928730122789731	0.23999808713817689	0.777034715147243	1	no	25012	29300	11620	29300
ENSMUSG00000084785	1	Gm13972	processed_transcript	havana	chr2:114654425-114697839:+	0.17141312876083573	0.003928730122789731	0.23999808713817689	0.777034715147243	1	no	25012	29300	11620	29300
ENSMUSG00000085582	7	3110099E03Rik	lincRNA	havana	chr2:115493513-115527744:-	0.17141312876083573	0.003928730122789731	0.23999808713817689	0.777034715147243	1	no	25012	29300	11620	29300
ENSMUSG00000086735	1	Gm13977	antisense	havana	chr2:115556786-115581555:-	0.17141312876083573	0.003928730122789731	0.23999808713817689	0.777034715147243	1	no	25012	29300	11620	29300
ENSMUSG00000086421	1	Gm14091	antisense	havana	chr2:118829874-118834122:-	0.17141312876083573	0.003928730122789731	0.23999808713817689	0.777034715147243	1	no	25012	29300	11620	29300
ENSMUSG00000118623	1	AL935121.1	protein_coding	havana	chr2:120456019-120504773:+	0.17141312876083573	0.003928730122789731	0.23999808713817689	0.777034715147243	1	no	25012	29300	11620	29300
ENSMUSG00000114963	1	Gm29010	lincRNA	havana	chr2:128433723-128460051:+	0.17141312876083573	0.003928730122789731	0.23999808713817689	0.777034715147243	1	no	25012	29300	11620	29300
ENSMUSG00000079039	1	Gm11037	protein_coding	ensembl	chr2:131133497-131134215:+	0.17141312876083573	0.003928730122789731	0.23999808713817689	0.777034715147243	1	no	25012	29300	11620	29300
ENSMUSG00000081741	1	Gm14106	processed_pseudogene	havana	chr2:147668015-147668452:+	0.17141312876083573	0.003928730122789731	0.23999808713817689	0.777034715147243	1	no	25012	29300	11620	29300
ENSMUSG00000088695	1	Gm22334	snoRNA	ensembl	chr2:155652892-155653024:-	0.17141312876083573	0.003928730122789731	0.23999808713817689	0.777034715147243	1	no	25012	29300	11620	29300
ENSMUSG00000087382	7	Ctcflos	antisense	havana	chr2:173110818-173133204:+	0.17141312876083573	0.003928730122789731	0.23999808713817689	0.777034715147243	1	no	25012	29300	11620	29300
ENSMUSG00000057047	5	1700010B08Rik	protein_coding	ensembl_havana	chr2:173719415-173722089:+	0.17141312876083573	0.003928730122789731	0.23999808713817689	0.777034715147243	1	no	25012	29300	11620	29300
ENSMUSG00000078886	12	Gm2026	protein_coding	ensembl_havana	chr2:175965331-175980303:+	0.17141312876083573	0.003928730122789731	0.23999808713817689	0.777034715147243	1	no	25012	29300	11620	29300
ENSMUSG00000047344	9	Lancl3	protein_coding	ensembl_havana	chrX:9199902-9268085:+	0.17141312876083573	0.003928730122789731	0.23999808713817689	0.777034715147243	1	no	25012	29300	11620	29300
ENSMUSG00000040229	11	Gpr34	protein_coding	ensembl_havana	chrX:13632089-13640858:+	0.17141312876083573	0.003928730122789731	0.23999808713817689	0.777034715147243	1	no	25012	29300	11620	29300
ENSMUSG00000025037	6	Maoa	protein_coding	ensembl_havana	chrX:16619698-16687818:+	0.17141312876083573	0.003928730122789731	0.23999808713817689	0.777034715147243	1	no	25012	29300	11620	29300
ENSMUSG00000081735	1	Gm14530	processed_pseudogene	havana	chrX:19762933-19763265:-	0.17141312876083573	0.003928730122789731	0.23999808713817689	0.777034715147243	1	no	25012	29300	11620	29300
ENSMUSG00000082393	2	Gm15028	processed_pseudogene	havana	chrX:20842105-20842474:-	0.17141312876083573	0.003928730122789731	0.23999808713817689	0.777034715147243	1	no	25012	29300	11620	29300
ENSMUSG00000081218	1	Gm4297	protein_coding	ensembl_havana	chrX:24552250-24574895:-	0.17141312876083573	0.003928730122789731	0.23999808713817689	0.777034715147243	1	no	25012	29300	11620	29300
ENSMUSG00000094775	1	Gm2759	unprocessed_pseudogene	havana	chrX:24948574-24969751:-	0.17141312876083573	0.003928730122789731	0.23999808713817689	0.777034715147243	1	no	25012	29300	11620	29300
ENSMUSG00000079655	9	Gm5168	protein_coding	ensembl_havana	chrX:26028214-26051041:-	0.17141312876083573	0.003928730122789731	0.23999808713817689	0.777034715147243	1	no	25012	29300	11620	29300
ENSMUSG00000080819	1	Gm2005	unprocessed_pseudogene	havana	chrX:26476105-26492662:-	0.17141312876083573	0.003928730122789731	0.23999808713817689	0.777034715147243	1	no	25012	29300	11620	29300
ENSMUSG00000031137	17	Fgf13	protein_coding	ensembl_havana	chrX:59062145-59568071:-	0.17141312876083573	0.003928730122789731	0.23999808713817689	0.777034715147243	1	no	25012	29300	11620	29300
ENSMUSG00000082657	1	Gm14736	processed_pseudogene	havana	chrX:72692510-72692845:-	0.17141312876083573	0.003928730122789731	0.23999808713817689	0.777034715147243	1	no	25012	29300	11620	29300
ENSMUSG00000082447	1	Gm15364	processed_pseudogene	havana	chrX:74510946-74511530:+	0.17141312876083573	0.003928730122789731	0.23999808713817689	0.777034715147243	1	no	25012	29300	11620	29300
ENSMUSG00000086207	1	Gm14717	antisense	havana	chrX:76246984-76261392:-	0.17141312876083573	0.003928730122789731	0.23999808713817689	0.777034715147243	1	no	25012	29300	11620	29300
ENSMUSG00000081743	3	Gm4911	unprocessed_pseudogene	havana	chrX:92079850-92080794:-	0.17141312876083573	0.003928730122789731	0.23999808713817689	0.777034715147243	1	no	25012	29300	11620	29300
ENSMUSG00000071726	2	Gm5941	protein_coding	ensembl_havana	chrX:92489949-92490681:+	0.17141312876083573	0.003928730122789731	0.23999808713817689	0.777034715147243	1	no	25012	29300	11620	29300
ENSMUSG00000096153	1	BC061195	lincRNA	havana	chrX:93183227-93183946:+	0.17141312876083573	0.003928730122789731	0.23999808713817689	0.777034715147243	1	no	25012	29300	11620	29300
ENSMUSG00000035277	15	Arx	protein_coding	ensembl_havana	chrX:93286445-93298357:+	0.17141312876083573	0.003928730122789731	0.23999808713817689	0.777034715147243	1	no	25012	29300	11620	29300
ENSMUSG00000080995	1	Gm15165	processed_pseudogene	havana	chrX:93988318-93988819:-	0.17141312876083573	0.003928730122789731	0.23999808713817689	0.777034715147243	1	no	25012	29300	11620	29300
ENSMUSG00000031212	3	Pgr15l	protein_coding	ensembl_havana	chrX:97072596-97082104:+	0.17141312876083573	0.003928730122789731	0.23999808713817689	0.777034715147243	1	no	25012	29300	11620	29300
ENSMUSG00000034457	10	Eda2r	protein_coding	ensembl_havana	chrX:97333840-97377216:-	0.17141312876083573	0.003928730122789731	0.23999808713817689	0.777034715147243	1	no	25012	29300	11620	29300
ENSMUSG00000031216	13	Stard8	protein_coding	ensembl_havana	chrX:99003248-99074728:+	0.17141312876083573	0.003928730122789731	0.23999808713817689	0.777034715147243	1	no	25012	29300	11620	29300
ENSMUSG00000059327	9	Eda	protein_coding	ensembl_havana	chrX:99975606-100400762:+	0.17141312876083573	0.003928730122789731	0.23999808713817689	0.777034715147243	1	no	25012	29300	11620	29300
ENSMUSG00000088114	1	Gm24061	snoRNA	ensembl	chrX:101141433-101141552:-	0.17141312876083573	0.003928730122789731	0.23999808713817689	0.777034715147243	1	no	25012	29300	11620	29300
ENSMUSG00000080886	1	Gm14847	processed_pseudogene	havana	chrX:103236125-103236643:+	0.17141312876083573	0.003928730122789731	0.23999808713817689	0.777034715147243	1	no	25012	29300	11620	29300
ENSMUSG00000081211	1	Gm14886	processed_pseudogene	havana	chrX:110604497-110607125:+	0.17141312876083573	0.003928730122789731	0.23999808713817689	0.777034715147243	1	no	25012	29300	11620	29300
ENSMUSG00000073001	3	Cylc1	protein_coding	ensembl_havana	chrX:111110418-111125854:+	0.17141312876083573	0.003928730122789731	0.23999808713817689	0.777034715147243	1	no	25012	29300	11620	29300
ENSMUSG00000109156	1	Gm45194	protein_coding	havana	chrX:111891389-112240590:+	0.17141312876083573	0.003928730122789731	0.23999808713817689	0.777034715147243	1	no	25012	29300	11620	29300
ENSMUSG00000082117	1	Gm4994	processed_pseudogene	havana	chrX:131847887-131850073:-	0.17141312876083573	0.003928730122789731	0.23999808713817689	0.777034715147243	1	no	25012	29300	11620	29300
ENSMUSG00000082905	1	Gm7823	processed_pseudogene	havana	chrX:133093940-133095562:-	0.17141312876083573	0.003928730122789731	0.23999808713817689	0.777034715147243	1	no	25012	29300	11620	29300
ENSMUSG00000031250	8	Tnmd	protein_coding	ensembl_havana	chrX:133850980-133865577:+	0.17141312876083573	0.003928730122789731	0.23999808713817689	0.777034715147243	1	no	25012	29300	11620	29300
ENSMUSG00000031255	14	Sytl4	protein_coding	ensembl_havana	chrX:133936385-133981812:-	0.17141312876083573	0.003928730122789731	0.23999808713817689	0.777034715147243	1	no	25012	29300	11620	29300
ENSMUSG00000031409	1	Tceal6	protein_coding	ensembl_havana	chrX:135208687-135210687:-	0.17141312876083573	0.003928730122789731	0.23999808713817689	0.777034715147243	1	no	25012	29300	11620	29300
ENSMUSG00000027536	6	Chmp4c	protein_coding	ensembl_havana	chr3:10366907-10428856:+	0.17141312876083573	0.003928730122789731	0.23999808713817689	0.777034715147243	1	no	25012	29300	11620	29300
ENSMUSG00000039519	6	Cyp7b1	protein_coding	ensembl_havana	chr3:18071950-18243338:-	0.17141312876083573	0.003928730122789731	0.23999808713817689	0.777034715147243	1	no	25012	29300	11620	29300
ENSMUSG00000102886	1	Gm30667	lincRNA	havana	chr3:18341667-18461254:-	0.17141312876083573	0.003928730122789731	0.23999808713817689	0.777034715147243	1	no	25012	29300	11620	29300
ENSMUSG00000027606	12	Dnajc5b	protein_coding	ensembl_havana	chr3:19508595-19610862:+	0.17141312876083573	0.003928730122789731	0.23999808713817689	0.777034715147243	1	no	25012	29300	11620	29300
ENSMUSG00000103607	1	Gm37021	lincRNA	havana	chr3:23085975-23088949:+	0.17141312876083573	0.003928730122789731	0.23999808713817689	0.777034715147243	1	no	25012	29300	11620	29300
ENSMUSG00000063600	14	Egfem1	protein_coding	ensembl_havana	chr3:29082023-29691209:+	0.17141312876083573	0.003928730122789731	0.23999808713817689	0.777034715147243	1	no	25012	29300	11620	29300
ENSMUSG00000104243	1	Gm38153	processed_pseudogene	havana	chr3:30561658-30562129:-	0.17141312876083573	0.003928730122789731	0.23999808713817689	0.777034715147243	1	no	25012	29300	11620	29300
ENSMUSG00000092242	1	Gm20515	lincRNA	havana	chr3:34427373-34435097:-	0.17141312876083573	0.003928730122789731	0.23999808713817689	0.777034715147243	1	no	25012	29300	11620	29300
ENSMUSG00000027716	13	Trpc3	protein_coding	ensembl_havana	chr3:36620482-36690167:-	0.17141312876083573	0.003928730122789731	0.23999808713817689	0.777034715147243	1	no	25012	29300	11620	29300
ENSMUSG00000097639	2	Platr4	lincRNA	havana	chr3:41484024-41493192:-	0.17141312876083573	0.003928730122789731	0.23999808713817689	0.777034715147243	1	no	25012	29300	11620	29300
ENSMUSG00000093503	1	Vmn2r-ps4	unprocessed_pseudogene	havana	chr3:64328660-64332853:+	0.17141312876083573	0.003928730122789731	0.23999808713817689	0.777034715147243	1	no	25012	29300	11620	29300
ENSMUSG00000104023	1	Gm37213	unprocessed_pseudogene	havana	chr3:70566262-70567296:-	0.17141312876083573	0.003928730122789731	0.23999808713817689	0.777034715147243	1	no	25012	29300	11620	29300
ENSMUSG00000104301	3	Wdr49	protein_coding	ensembl_havana	chr3:75274988-75482156:-	0.17141312876083573	0.003928730122789731	0.23999808713817689	0.777034715147243	1	no	25012	29300	11620	29300
ENSMUSG00000102489	1	Dnmt3a-ps1	processed_pseudogene	havana	chr3:77562600-77563870:-	0.17141312876083573	0.003928730122789731	0.23999808713817689	0.777034715147243	1	no	25012	29300	11620	29300
ENSMUSG00000064738	1	Gm23054	snRNA	ensembl	chr3:88862919-88863080:+	0.17141312876083573	0.003928730122789731	0.23999808713817689	0.777034715147243	1	no	25012	29300	11620	29300
ENSMUSG00000049128	7	Ivl	protein_coding	ensembl_havana	chr3:92570902-92573735:-	0.17141312876083573	0.003928730122789731	0.23999808713817689	0.777034715147243	1	no	25012	29300	11620	29300
ENSMUSG00000102169	1	Gm9113	unprocessed_pseudogene	havana	chr3:93873369-93874386:-	0.17141312876083573	0.003928730122789731	0.23999808713817689	0.777034715147243	1	no	25012	29300	11620	29300
ENSMUSG00000104338	1	Gm9131	unprocessed_pseudogene	havana	chr3:94119979-94121067:+	0.17141312876083573	0.003928730122789731	0.23999808713817689	0.777034715147243	1	no	25012	29300	11620	29300
ENSMUSG00000104756	1	Gm42464	transcribed_processed_pseudogene	havana	chr3:94421661-94422434:-	0.17141312876083573	0.003928730122789731	0.23999808713817689	0.777034715147243	1	no	25012	29300	11620	29300
ENSMUSG00000105412	1	Gm43768	sense_intronic	havana	chr3:94575777-94577034:-	0.17141312876083573	0.003928730122789731	0.23999808713817689	0.777034715147243	1	no	25012	29300	11620	29300
ENSMUSG00000106536	1	Gm42508	TEC	havana	chr3:97262355-97265646:+	0.17141312876083573	0.003928730122789731	0.23999808713817689	0.777034715147243	1	no	25012	29300	11620	29300
ENSMUSG00000104943	1	Gm42868	sense_intronic	havana	chr3:100497429-100500125:+	0.17141312876083573	0.003928730122789731	0.23999808713817689	0.777034715147243	1	no	25012	29300	11620	29300
ENSMUSG00000105846	1	Gm43258	sense_intronic	havana	chr3:104149756-104151705:-	0.17141312876083573	0.003928730122789731	0.23999808713817689	0.777034715147243	1	no	25012	29300	11620	29300
ENSMUSG00000089452	1	Gm24223	snRNA	ensembl	chr3:104700870-104700959:+	0.17141312876083573	0.003928730122789731	0.23999808713817689	0.777034715147243	1	no	25012	29300	11620	29300
ENSMUSG00000105195	1	Gm43584	processed_transcript	havana	chr3:104753123-104773270:-	0.17141312876083573	0.003928730122789731	0.23999808713817689	0.777034715147243	1	no	25012	29300	11620	29300
ENSMUSG00000045092	8	S1pr1	protein_coding	ensembl_havana	chr3:115710433-115715072:-	0.17141312876083573	0.003928730122789731	0.23999808713817689	0.777034715147243	1	no	25012	29300	11620	29300
ENSMUSG00000044522	8	A730020M07Rik	lincRNA	ensembl_havana	chr3:121634936-121643485:-	0.17141312876083573	0.003928730122789731	0.23999808713817689	0.777034715147243	1	no	25012	29300	11620	29300
ENSMUSG00000105562	1	Gm43287	TEC	havana	chr3:123163873-123164472:-	0.17141312876083573	0.003928730122789731	0.23999808713817689	0.777034715147243	1	no	25012	29300	11620	29300
ENSMUSG00000027978	9	Prss12	protein_coding	ensembl_havana	chr3:123446913-123506597:+	0.17141312876083573	0.003928730122789731	0.23999808713817689	0.777034715147243	1	no	25012	29300	11620	29300
ENSMUSG00000105969	1	Gm42525	transcribed_processed_pseudogene	havana	chr3:127480179-127481190:-	0.17141312876083573	0.003928730122789731	0.23999808713817689	0.777034715147243	1	no	25012	29300	11620	29300
ENSMUSG00000028031	6	Dkk2	protein_coding	ensembl_havana	chr3:132085292-132180304:+	0.17141312876083573	0.003928730122789731	0.23999808713817689	0.777034715147243	1	no	25012	29300	11620	29300
ENSMUSG00000053054	13	Adh6a	protein_coding	ensembl_havana	chr3:138313286-138331134:+	0.17141312876083573	0.003928730122789731	0.23999808713817689	0.777034715147243	1	no	25012	29300	11620	29300
ENSMUSG00000106057	1	Gm43560	sense_intronic	havana	chr3:144523229-144524001:-	0.17141312876083573	0.003928730122789731	0.23999808713817689	0.777034715147243	1	no	25012	29300	11620	29300
ENSMUSG00000103099	1	Gm6074	processed_pseudogene	havana	chr3:147192468-147192918:-	0.17141312876083573	0.003928730122789731	0.23999808713817689	0.777034715147243	1	no	25012	29300	11620	29300
ENSMUSG00000039146	5	Ifi44l	protein_coding	ensembl_havana	chr3:151758737-151762892:-	0.17141312876083573	0.003928730122789731	0.23999808713817689	0.777034715147243	1	no	25012	29300	11620	29300
ENSMUSG00000077561	1	Gm24607	snoRNA	ensembl	chr4:22396570-22396702:+	0.17141312876083573	0.003928730122789731	0.23999808713817689	0.777034715147243	1	no	25012	29300	11620	29300
ENSMUSG00000096105	1	Bhmt-ps1	processed_pseudogene	ensembl_havana	chr4:26368984-26370207:-	0.17141312876083573	0.003928730122789731	0.23999808713817689	0.777034715147243	1	no	25012	29300	11620	29300
ENSMUSG00000111611	1	Olfr157	protein_coding	ensembl_havana	chr4:43830542-43840201:-	0.17141312876083573	0.003928730122789731	0.23999808713817689	0.777034715147243	1	no	25012	29300	11620	29300
ENSMUSG00000084854	1	Gm12678	lincRNA	havana	chr4:44943753-44948330:+	0.17141312876083573	0.003928730122789731	0.23999808713817689	0.777034715147243	1	no	25012	29300	11620	29300
ENSMUSG00000081770	1	Rbpj-ps1	processed_pseudogene	havana	chr4:49350522-49351527:+	0.17141312876083573	0.003928730122789731	0.23999808713817689	0.777034715147243	1	no	25012	29300	11620	29300
ENSMUSG00000087044	1	1700042G15Rik	lincRNA	havana	chr4:57360868-57364292:-	0.17141312876083573	0.003928730122789731	0.23999808713817689	0.777034715147243	1	no	25012	29300	11620	29300
ENSMUSG00000081432	1	Gm12593	processed_pseudogene	havana	chr4:59090187-59090929:+	0.17141312876083573	0.003928730122789731	0.23999808713817689	0.777034715147243	1	no	25012	29300	11620	29300
ENSMUSG00000084173	1	Gm5287	processed_pseudogene	havana	chr4:72893781-72894378:+	0.17141312876083573	0.003928730122789731	0.23999808713817689	0.777034715147243	1	no	25012	29300	11620	29300
ENSMUSG00000084026	1	Gm11259	processed_pseudogene	havana	chr4:75380760-75381474:+	0.17141312876083573	0.003928730122789731	0.23999808713817689	0.777034715147243	1	no	25012	29300	11620	29300
ENSMUSG00000054351	2	4930553M12Rik	lincRNA	ensembl_havana	chr4:88867233-88868380:-	0.17141312876083573	0.003928730122789731	0.23999808713817689	0.777034715147243	1	no	25012	29300	11620	29300
ENSMUSG00000073797	5	Gm12650	processed_pseudogene	havana	chr4:93802333-93802590:+	0.17141312876083573	0.003928730122789731	0.23999808713817689	0.777034715147243	1	no	25012	29300	11620	29300
ENSMUSG00000085710	1	Gm12676	processed_transcript	havana	chr4:97754168-97757389:-	0.17141312876083573	0.003928730122789731	0.23999808713817689	0.777034715147243	1	no	25012	29300	11620	29300
ENSMUSG00000082928	1	Gm12785	processed_pseudogene	havana	chr4:101210416-101210587:-	0.17141312876083573	0.003928730122789731	0.23999808713817689	0.777034715147243	1	no	25012	29300	11620	29300
ENSMUSG00000028520	12	4921539E11Rik	protein_coding	ensembl_havana	chr4:103230445-103290863:-	0.17141312876083573	0.003928730122789731	0.23999808713817689	0.777034715147243	1	no	25012	29300	11620	29300
ENSMUSG00000073761	2	4933427I04Rik	lincRNA	ensembl_havana	chr4:123859679-123863165:+	0.17141312876083573	0.003928730122789731	0.23999808713817689	0.777034715147243	1	no	25012	29300	11620	29300
ENSMUSG00000088982	1	Gm25600	snRNA	ensembl	chr4:127108466-127108571:-	0.17141312876083573	0.003928730122789731	0.23999808713817689	0.777034715147243	1	no	25012	29300	11620	29300
ENSMUSG00000086850	1	Gm13257	antisense	havana	chr4:133479356-133482526:-	0.17141312876083573	0.003928730122789731	0.23999808713817689	0.777034715147243	1	no	25012	29300	11620	29300
ENSMUSG00000085833	2	Gm13003	lincRNA	havana	chr4:137159082-137165066:-	0.17141312876083573	0.003928730122789731	0.23999808713817689	0.777034715147243	1	no	25012	29300	11620	29300
ENSMUSG00000028584	3	Lrrc38	protein_coding	ensembl_havana	chr4:143349757-143371032:+	0.17141312876083573	0.003928730122789731	0.23999808713817689	0.777034715147243	1	no	25012	29300	11620	29300
ENSMUSG00000082758	1	Gm13024	processed_pseudogene	havana	chr4:145390943-145391660:+	0.17141312876083573	0.003928730122789731	0.23999808713817689	0.777034715147243	1	no	25012	29300	11620	29300
ENSMUSG00000086130	1	Gm16211	lincRNA	havana	chr4:147668518-147670854:-	0.17141312876083573	0.003928730122789731	0.23999808713817689	0.777034715147243	1	no	25012	29300	11620	29300
ENSMUSG00000105722	1	Gm18187	processed_pseudogene	havana	chr5:3041627-3042711:+	0.17141312876083573	0.003928730122789731	0.23999808713817689	0.777034715147243	1	no	25012	29300	11620	29300
ENSMUSG00000028926	15	Cdk14	protein_coding	ensembl_havana	chr5:4803391-5420312:-	0.17141312876083573	0.003928730122789731	0.23999808713817689	0.777034715147243	1	no	25012	29300	11620	29300
ENSMUSG00000086528	1	Gm15731	antisense	havana	chr5:8037294-8052707:-	0.17141312876083573	0.003928730122789731	0.23999808713817689	0.777034715147243	1	no	25012	29300	11620	29300
ENSMUSG00000029015	9	Slc26a5	protein_coding	ensembl_havana	chr5:21810655-21865604:-	0.17141312876083573	0.003928730122789731	0.23999808713817689	0.777034715147243	1	no	25012	29300	11620	29300
ENSMUSG00000118636	1	AC117663.3	transcribed_unitary_pseudogene	havana	chr5:23823287-23823578:-	0.17141312876083573	0.003928730122789731	0.23999808713817689	0.777034715147243	1	no	25012	29300	11620	29300
ENSMUSG00000073117	2	Gm7347	protein_coding	ensembl_havana	chr5:26051883-26058581:-	0.17141312876083573	0.003928730122789731	0.23999808713817689	0.777034715147243	1	no	25012	29300	11620	29300
ENSMUSG00000067698	4	Gm10220	protein_coding	ensembl_havana	chr5:26114764-26121421:-	0.17141312876083573	0.003928730122789731	0.23999808713817689	0.777034715147243	1	no	25012	29300	11620	29300
ENSMUSG00000105032	1	Gm43117	processed_pseudogene	havana	chr5:29719328-29719706:-	0.17141312876083573	0.003928730122789731	0.23999808713817689	0.777034715147243	1	no	25012	29300	11620	29300
ENSMUSG00000104563	1	Gm43041	TEC	havana	chr5:59953511-59956140:-	0.17141312876083573	0.003928730122789731	0.23999808713817689	0.777034715147243	1	no	25012	29300	11620	29300
ENSMUSG00000106785	1	Gm42713	TEC	havana	chr5:67038432-67039376:-	0.17141312876083573	0.003928730122789731	0.23999808713817689	0.777034715147243	1	no	25012	29300	11620	29300
ENSMUSG00000029158	9	Yipf7	protein_coding	ensembl_havana	chr5:69516671-69542648:-	0.17141312876083573	0.003928730122789731	0.23999808713817689	0.777034715147243	1	no	25012	29300	11620	29300
ENSMUSG00000035946	7	Gsx2	protein_coding	ensembl_havana	chr5:75075601-75077893:+	0.17141312876083573	0.003928730122789731	0.23999808713817689	0.777034715147243	1	no	25012	29300	11620	29300
ENSMUSG00000107238	1	Gm42758	processed_pseudogene	havana	chr5:77318655-77318937:+	0.17141312876083573	0.003928730122789731	0.23999808713817689	0.777034715147243	1	no	25012	29300	11620	29300
ENSMUSG00000106828	1	Gm34648	antisense	havana	chr5:77386599-77393683:+	0.17141312876083573	0.003928730122789731	0.23999808713817689	0.777034715147243	1	no	25012	29300	11620	29300
ENSMUSG00000095594	1	Gm24304	snRNA	ensembl	chr5:80098908-80099014:+	0.17141312876083573	0.003928730122789731	0.23999808713817689	0.777034715147243	1	no	25012	29300	11620	29300
ENSMUSG00000106282	1	Gm2287	transcribed_processed_pseudogene	havana	chr5:86066757-86067895:+	0.17141312876083573	0.003928730122789731	0.23999808713817689	0.777034715147243	1	no	25012	29300	11620	29300
ENSMUSG00000029288	11	Ambn	protein_coding	ensembl_havana	chr5:88455991-88468531:+	0.17141312876083573	0.003928730122789731	0.23999808713817689	0.777034715147243	1	no	25012	29300	11620	29300
ENSMUSG00000096044	4	Gm16427	protein_coding	ensembl_havana	chr5:93481829-93540200:-	0.17141312876083573	0.003928730122789731	0.23999808713817689	0.777034715147243	1	no	25012	29300	11620	29300
ENSMUSG00000106255	1	Gm36793	lincRNA	havana	chr5:100910001-100913707:-	0.17141312876083573	0.003928730122789731	0.23999808713817689	0.777034715147243	1	no	25012	29300	11620	29300
ENSMUSG00000029299	14	Abcg3	protein_coding	ensembl_havana	chr5:104935057-104982718:-	0.17141312876083573	0.003928730122789731	0.23999808713817689	0.777034715147243	1	no	25012	29300	11620	29300
ENSMUSG00000090961	2	Vmn2r8	protein_coding	ensembl_havana	chr5:108791843-108808850:-	0.17141312876083573	0.003928730122789731	0.23999808713817689	0.777034715147243	1	no	25012	29300	11620	29300
ENSMUSG00000105376	4	Gm36535	lincRNA	havana	chr5:111791555-111805689:+	0.17141312876083573	0.003928730122789731	0.23999808713817689	0.777034715147243	1	no	25012	29300	11620	29300
ENSMUSG00000106838	1	1810017P11Rik	TEC	havana	chr5:114975456-114976013:+	0.17141312876083573	0.003928730122789731	0.23999808713817689	0.777034715147243	1	no	25012	29300	11620	29300
ENSMUSG00000107263	1	Gm42471	TEC	havana	chr5:115902430-115904294:+	0.17141312876083573	0.003928730122789731	0.23999808713817689	0.777034715147243	1	no	25012	29300	11620	29300
ENSMUSG00000087386	1	Gm15637	antisense	havana	chr5:122048382-122055654:+	0.17141312876083573	0.003928730122789731	0.23999808713817689	0.777034715147243	1	no	25012	29300	11620	29300
ENSMUSG00000052014	6	A330070K13Rik	protein_coding	ensembl_havana	chr5:130378778-130384631:-	0.17141312876083573	0.003928730122789731	0.23999808713817689	0.777034715147243	1	no	25012	29300	11620	29300
ENSMUSG00000105679	1	Gm43338	TEC	havana	chr5:140321622-140323844:-	0.17141312876083573	0.003928730122789731	0.23999808713817689	0.777034715147243	1	no	25012	29300	11620	29300
ENSMUSG00000106040	1	Cyp3a63-ps	unprocessed_pseudogene	havana	chr5:145624092-145633993:-	0.17141312876083573	0.003928730122789731	0.23999808713817689	0.777034715147243	1	no	25012	29300	11620	29300
ENSMUSG00000095557	7	Gm3415	protein_coding	ensembl_havana	chr5:146556136-146558915:+	0.17141312876083573	0.003928730122789731	0.23999808713817689	0.777034715147243	1	no	25012	29300	11620	29300
ENSMUSG00000029644	7	Pdx1	protein_coding	ensembl_havana	chr5:147269959-147275848:+	0.17141312876083573	0.003928730122789731	0.23999808713817689	0.777034715147243	1	no	25012	29300	11620	29300
ENSMUSG00000075543	4	Urad	protein_coding	ensembl_havana	chr5:147314984-147322440:-	0.17141312876083573	0.003928730122789731	0.23999808713817689	0.777034715147243	1	no	25012	29300	11620	29300
ENSMUSG00000106892	1	Gm42791	protein_coding	havana	chr5:148893775-148995147:-	0.17141312876083573	0.003928730122789731	0.23999808713817689	0.777034715147243	1	no	25012	29300	11620	29300
ENSMUSG00000099244	1	Gm27542	misc_RNA	ensembl	chr6:17696894-17697149:+	0.17141312876083573	0.003928730122789731	0.23999808713817689	0.777034715147243	1	no	25012	29300	11620	29300
ENSMUSG00000106801	1	Gm42852	TEC	havana	chr6:17747522-17748900:-	0.17141312876083573	0.003928730122789731	0.23999808713817689	0.777034715147243	1	no	25012	29300	11620	29300
ENSMUSG00000107349	1	Gm6655	processed_pseudogene	havana	chr6:19119469-19120777:+	0.17141312876083573	0.003928730122789731	0.23999808713817689	0.777034715147243	1	no	25012	29300	11620	29300
ENSMUSG00000106775	1	C130093G08Rik	TEC	havana	chr6:23251133-23253358:+	0.17141312876083573	0.003928730122789731	0.23999808713817689	0.777034715147243	1	no	25012	29300	11620	29300
ENSMUSG00000051124	6	Gimap9	protein_coding	ensembl_havana	chr6:48676129-48679114:+	0.17141312876083573	0.003928730122789731	0.23999808713817689	0.777034715147243	1	no	25012	29300	11620	29300
ENSMUSG00000101651	1	Gm28402	antisense	havana	chr6:54680930-54681917:-	0.17141312876083573	0.003928730122789731	0.23999808713817689	0.777034715147243	1	no	25012	29300	11620	29300
ENSMUSG00000107755	1	Mageb16-ps2	processed_pseudogene	havana	chr6:60769967-60771059:-	0.17141312876083573	0.003928730122789731	0.23999808713817689	0.777034715147243	1	no	25012	29300	11620	29300
ENSMUSG00000062905	2	Vmn1r32	protein_coding	ensembl_havana	chr6:66552180-66560096:-	0.17141312876083573	0.003928730122789731	0.23999808713817689	0.777034715147243	1	no	25012	29300	11620	29300
ENSMUSG00000023140	4	Reg2	protein_coding	ensembl_havana	chr6:78395623-78408106:+	0.17141312876083573	0.003928730122789731	0.23999808713817689	0.777034715147243	1	no	25012	29300	11620	29300
ENSMUSG00000072950	5	Gm10444	unprocessed_pseudogene	ensembl_havana	chr6:85140505-85143649:+	0.17141312876083573	0.003928730122789731	0.23999808713817689	0.777034715147243	1	no	25012	29300	11620	29300
ENSMUSG00000068302	8	Noto	protein_coding	ensembl_havana	chr6:85423886-85428877:+	0.17141312876083573	0.003928730122789731	0.23999808713817689	0.777034715147243	1	no	25012	29300	11620	29300
ENSMUSG00000089694	2	Nat8f7	protein_coding	ensembl_havana	chr6:85706727-85713205:-	0.17141312876083573	0.003928730122789731	0.23999808713817689	0.777034715147243	1	no	25012	29300	11620	29300
ENSMUSG00000061653	4	Vmn1r46	protein_coding	ensembl_havana	chr6:89969313-89986721:+	0.17141312876083573	0.003928730122789731	0.23999808713817689	0.777034715147243	1	no	25012	29300	11620	29300
ENSMUSG00000093052	2	Gm24816	miRNA	ensembl	chr6:90681370-90681520:-	0.17141312876083573	0.003928730122789731	0.23999808713817689	0.777034715147243	1	no	25012	29300	11620	29300
ENSMUSG00000107739	1	Gm7812	processed_pseudogene	havana	chr6:93649352-93650225:-	0.17141312876083573	0.003928730122789731	0.23999808713817689	0.777034715147243	1	no	25012	29300	11620	29300
ENSMUSG00000107934	1	Gm17822	processed_pseudogene	havana	chr6:95240228-95240578:-	0.17141312876083573	0.003928730122789731	0.23999808713817689	0.777034715147243	1	no	25012	29300	11620	29300
ENSMUSG00000107919	1	Gm7946	processed_pseudogene	havana	chr6:103550893-103551850:-	0.17141312876083573	0.003928730122789731	0.23999808713817689	0.777034715147243	1	no	25012	29300	11620	29300
ENSMUSG00000107475	1	Gm19177	processed_pseudogene	havana	chr6:107881073-107881685:+	0.17141312876083573	0.003928730122789731	0.23999808713817689	0.777034715147243	1	no	25012	29300	11620	29300
ENSMUSG00000102192	1	Gm38167	TEC	havana	chr6:108594508-108595685:-	0.17141312876083573	0.003928730122789731	0.23999808713817689	0.777034715147243	1	no	25012	29300	11620	29300
ENSMUSG00000068011	4	Mkrn2os	protein_coding	ensembl_havana	chr6:115583544-115592576:-	0.17141312876083573	0.003928730122789731	0.23999808713817689	0.777034715147243	1	no	25012	29300	11620	29300
ENSMUSG00000097831	1	4930540M05Rik	lincRNA	havana	chr6:119896159-119902653:-	0.17141312876083573	0.003928730122789731	0.23999808713817689	0.777034715147243	1	no	25012	29300	11620	29300
ENSMUSG00000059908	9	Mug1	protein_coding	ensembl_havana	chr6:121838541-121889057:+	0.17141312876083573	0.003928730122789731	0.23999808713817689	0.777034715147243	1	no	25012	29300	11620	29300
ENSMUSG00000094145	2	Vmn2r20	protein_coding	ensembl_havana	chr6:123373513-123418116:-	0.17141312876083573	0.003928730122789731	0.23999808713817689	0.777034715147243	1	no	25012	29300	11620	29300
ENSMUSG00000000182	9	Fgf23	protein_coding	ensembl_havana	chr6:127072902-127081408:+	0.17141312876083573	0.003928730122789731	0.23999808713817689	0.777034715147243	1	no	25012	29300	11620	29300
ENSMUSG00000030158	12	Clec12b	protein_coding	ensembl_havana	chr6:129375515-129385874:-	0.17141312876083573	0.003928730122789731	0.23999808713817689	0.777034715147243	1	no	25012	29300	11620	29300
ENSMUSG00000107768	1	Gm44275	lincRNA	havana	chr6:135312155-135319561:-	0.17141312876083573	0.003928730122789731	0.23999808713817689	0.777034715147243	1	no	25012	29300	11620	29300
ENSMUSG00000107569	1	Gm44268	TEC	havana	chr6:139140770-139140933:+	0.17141312876083573	0.003928730122789731	0.23999808713817689	0.777034715147243	1	no	25012	29300	11620	29300
ENSMUSG00000048776	8	Pthlh	protein_coding	ensembl_havana	chr6:147252101-147264183:-	0.17141312876083573	0.003928730122789731	0.23999808713817689	0.777034715147243	1	no	25012	29300	11620	29300
ENSMUSG00000054938	7	Olfr1346	protein_coding	ensembl_havana	chr7:6467101-6478112:+	0.17141312876083573	0.003928730122789731	0.23999808713817689	0.777034715147243	1	no	25012	29300	11620	29300
ENSMUSG00000070841	5	Vmn2r34	protein_coding	ensembl_havana	chr7:7670804-7689513:-	0.17141312876083573	0.003928730122789731	0.23999808713817689	0.777034715147243	1	no	25012	29300	11620	29300
ENSMUSG00000110024	1	Gm7210	unprocessed_pseudogene	havana	chr7:11586435-11594194:-	0.17141312876083573	0.003928730122789731	0.23999808713817689	0.777034715147243	1	no	25012	29300	11620	29300
ENSMUSG00000094416	1	Obox4-ps11	unprocessed_pseudogene	havana	chr7:15129168-15129891:+	0.17141312876083573	0.003928730122789731	0.23999808713817689	0.777034715147243	1	no	25012	29300	11620	29300
ENSMUSG00000041578	15	Crx	protein_coding	ensembl_havana	chr7:15865947-15879968:-	0.17141312876083573	0.003928730122789731	0.23999808713817689	0.777034715147243	1	no	25012	29300	11620	29300
ENSMUSG00000065543	1	Mir330	miRNA	mirbase	chr7:19181465-19181562:+	0.17141312876083573	0.003928730122789731	0.23999808713817689	0.777034715147243	1	no	25012	29300	11620	29300
ENSMUSG00000095309	1	Vmn1r125	protein_coding	ensembl_havana	chr7:21272179-21273102:+	0.17141312876083573	0.003928730122789731	0.23999808713817689	0.777034715147243	1	no	25012	29300	11620	29300
ENSMUSG00000087009	1	Nphs1os	antisense	havana	chr7:30462164-30465591:-	0.17141312876083573	0.003928730122789731	0.23999808713817689	0.777034715147243	1	no	25012	29300	11620	29300
ENSMUSG00000101342	1	Gm28078	lincRNA	havana	chr7:37119993-37128692:-	0.17141312876083573	0.003928730122789731	0.23999808713817689	0.777034715147243	1	no	25012	29300	11620	29300
ENSMUSG00000101195	1	Gm9239	unprocessed_pseudogene	havana	chr7:41095674-41099462:+	0.17141312876083573	0.003928730122789731	0.23999808713817689	0.777034715147243	1	no	25012	29300	11620	29300
ENSMUSG00000013353	10	4931406B18Rik	protein_coding	ensembl_havana	chr7:43492044-43505940:-	0.17141312876083573	0.003928730122789731	0.23999808713817689	0.777034715147243	1	no	25012	29300	11620	29300
ENSMUSG00000067616	11	Klk11	protein_coding	ensembl_havana	chr7:43774604-43779263:+	0.17141312876083573	0.003928730122789731	0.23999808713817689	0.777034715147243	1	no	25012	29300	11620	29300
ENSMUSG00000070552	2	Mrgprx1	protein_coding	ensembl_havana	chr7:48020971-48027597:-	0.17141312876083573	0.003928730122789731	0.23999808713817689	0.777034715147243	1	no	25012	29300	11620	29300
ENSMUSG00000095292	1	Mir344d-3	miRNA	mirbase	chr7:61726249-61726328:-	0.17141312876083573	0.003928730122789731	0.23999808713817689	0.777034715147243	1	no	25012	29300	11620	29300
ENSMUSG00000097991	1	Gm7656	processed_pseudogene	havana	chr7:70490848-70491851:+	0.17141312876083573	0.003928730122789731	0.23999808713817689	0.777034715147243	1	no	25012	29300	11620	29300
ENSMUSG00000108319	1	Gm44552	TEC	havana	chr7:73498002-73499248:-	0.17141312876083573	0.003928730122789731	0.23999808713817689	0.777034715147243	1	no	25012	29300	11620	29300
ENSMUSG00000108642	1	Gm44903	processed_pseudogene	havana	chr7:74851269-74851398:-	0.17141312876083573	0.003928730122789731	0.23999808713817689	0.777034715147243	1	no	25012	29300	11620	29300
ENSMUSG00000108771	1	Gm45210	TEC	havana	chr7:76698141-76699717:-	0.17141312876083573	0.003928730122789731	0.23999808713817689	0.777034715147243	1	no	25012	29300	11620	29300
ENSMUSG00000109110	1	Gm45014	antisense	havana	chr7:81860293-81862527:-	0.17141312876083573	0.003928730122789731	0.23999808713817689	0.777034715147243	1	no	25012	29300	11620	29300
ENSMUSG00000065360	1	Gm24412	snoRNA	ensembl	chr7:97521808-97521916:+	0.17141312876083573	0.003928730122789731	0.23999808713817689	0.777034715147243	1	no	25012	29300	11620	29300
ENSMUSG00000052305	6	Hbb-bs	protein_coding	ensembl_havana	chr7:103826534-103828096:-	0.17141312876083573	0.003928730122789731	0.23999808713817689	0.777034715147243	1	no	25012	29300	11620	29300
ENSMUSG00000062369	2	Usp17lb	protein_coding	ensembl_havana	chr7:104840257-104842603:-	0.17141312876083573	0.003928730122789731	0.23999808713817689	0.777034715147243	1	no	25012	29300	11620	29300
ENSMUSG00000099241	2	Gm18852	processed_pseudogene	havana	chr7:105925000-105928592:-	0.17141312876083573	0.003928730122789731	0.23999808713817689	0.777034715147243	1	no	25012	29300	11620	29300
ENSMUSG00000048236	8	Ovch2	protein_coding	ensembl_havana	chr7:107781544-107801208:-	0.17141312876083573	0.003928730122789731	0.23999808713817689	0.777034715147243	1	no	25012	29300	11620	29300
ENSMUSG00000049280	4	Olfr509	protein_coding	ensembl_havana	chr7:108644336-108651906:-	0.17141312876083573	0.003928730122789731	0.23999808713817689	0.777034715147243	1	no	25012	29300	11620	29300
ENSMUSG00000106468	1	Gm47282	miRNA	ensembl	chr7:110802481-110802587:+	0.17141312876083573	0.003928730122789731	0.23999808713817689	0.777034715147243	1	no	25012	29300	11620	29300
ENSMUSG00000030968	3	Pdilt	protein_coding	ensembl_havana	chr7:119486587-119523489:-	0.17141312876083573	0.003928730122789731	0.23999808713817689	0.777034715147243	1	no	25012	29300	11620	29300
ENSMUSG00000108884	1	Gm45792	antisense	havana	chr7:119626519-119631058:-	0.17141312876083573	0.003928730122789731	0.23999808713817689	0.777034715147243	1	no	25012	29300	11620	29300
ENSMUSG00000108522	1	Gm44664	TEC	havana	chr7:122362000-122363785:+	0.17141312876083573	0.003928730122789731	0.23999808713817689	0.777034715147243	1	no	25012	29300	11620	29300
ENSMUSG00000108327	1	Gm44939	lincRNA	havana	chr7:127068456-127071039:+	0.17141312876083573	0.003928730122789731	0.23999808713817689	0.777034715147243	1	no	25012	29300	11620	29300
ENSMUSG00000101845	1	Gm28198	antisense	havana	chr7:127559142-127573116:-	0.17141312876083573	0.003928730122789731	0.23999808713817689	0.777034715147243	1	no	25012	29300	11620	29300
ENSMUSG00000030789	9	Itgax	protein_coding	ensembl_havana	chr7:128129547-128150657:+	0.17141312876083573	0.003928730122789731	0.23999808713817689	0.777034715147243	1	no	25012	29300	11620	29300
ENSMUSG00000050189	4	Etos1	lincRNA	ensembl_havana	chr7:130770638-130772652:-	0.17141312876083573	0.003928730122789731	0.23999808713817689	0.777034715147243	1	no	25012	29300	11620	29300
ENSMUSG00000040148	5	Hmx3	protein_coding	ensembl_havana	chr7:131542867-131544925:+	0.17141312876083573	0.003928730122789731	0.23999808713817689	0.777034715147243	1	no	25012	29300	11620	29300
ENSMUSG00000110167	1	Gm45532	TEC	havana	chr7:134900670-134904289:+	0.17141312876083573	0.003928730122789731	0.23999808713817689	0.777034715147243	1	no	25012	29300	11620	29300
ENSMUSG00000110319	1	Gm45668	processed_pseudogene	havana	chr7:138929724-138930216:-	0.17141312876083573	0.003928730122789731	0.23999808713817689	0.777034715147243	1	no	25012	29300	11620	29300
ENSMUSG00000109421	1	Gm44998	TEC	havana	chr7:143773346-143775113:-	0.17141312876083573	0.003928730122789731	0.23999808713817689	0.777034715147243	1	no	25012	29300	11620	29300
ENSMUSG00000050917	5	Fgf4	protein_coding	ensembl_havana	chr7:144847367-144865243:+	0.17141312876083573	0.003928730122789731	0.23999808713817689	0.777034715147243	1	no	25012	29300	11620	29300
ENSMUSG00000110943	1	Gm30674	processed_pseudogene	havana	chr10:3104119-3104849:+	0.17141312876083573	0.003928730122789731	0.23999808713817689	0.777034715147243	1	no	25012	29300	11620	29300
ENSMUSG00000112360	1	Gm48614	lincRNA	havana	chr10:8001943-8021292:-	0.17141312876083573	0.003928730122789731	0.23999808713817689	0.777034715147243	1	no	25012	29300	11620	29300
ENSMUSG00000065692	1	Gm25410	snoRNA	ensembl	chr10:8824011-8824147:-	0.17141312876083573	0.003928730122789731	0.23999808713817689	0.777034715147243	1	no	25012	29300	11620	29300
ENSMUSG00000112219	1	Gm31904	lincRNA	havana	chr10:10230736-10234850:-	0.17141312876083573	0.003928730122789731	0.23999808713817689	0.777034715147243	1	no	25012	29300	11620	29300
ENSMUSG00000112679	1	Gm40603	lincRNA	havana	chr10:14296921-14324756:+	0.17141312876083573	0.003928730122789731	0.23999808713817689	0.777034715147243	1	no	25012	29300	11620	29300
ENSMUSG00000112906	1	Gm18189	processed_pseudogene	havana	chr10:31971719-31973669:-	0.17141312876083573	0.003928730122789731	0.23999808713817689	0.777034715147243	1	no	25012	29300	11620	29300
ENSMUSG00000071340	2	Trappc3l	protein_coding	ensembl_havana	chr10:34037597-34109815:+	0.17141312876083573	0.003928730122789731	0.23999808713817689	0.777034715147243	1	no	25012	29300	11620	29300
ENSMUSG00000111008	1	Gm31562	lincRNA	havana	chr10:39245046-39255100:+	0.17141312876083573	0.003928730122789731	0.23999808713817689	0.777034715147243	1	no	25012	29300	11620	29300
ENSMUSG00000111535	1	Gm35154	lincRNA	havana	chr10:44598720-44689081:+	0.17141312876083573	0.003928730122789731	0.23999808713817689	0.777034715147243	1	no	25012	29300	11620	29300
ENSMUSG00000111585	1	Gm47355	processed_pseudogene	havana	chr10:48566168-48569999:+	0.17141312876083573	0.003928730122789731	0.23999808713817689	0.777034715147243	1	no	25012	29300	11620	29300
ENSMUSG00000112563	1	Gm47608	TEC	havana	chr10:52450369-52452515:+	0.17141312876083573	0.003928730122789731	0.23999808713817689	0.777034715147243	1	no	25012	29300	11620	29300
ENSMUSG00000105468	1	Mir6906	miRNA	mirbase	chr10:60126776-60126833:+	0.17141312876083573	0.003928730122789731	0.23999808713817689	0.777034715147243	1	no	25012	29300	11620	29300
ENSMUSG00000090439	3	Gm17455	protein_coding	ensembl_havana	chr10:60399726-60403559:+	0.17141312876083573	0.003928730122789731	0.23999808713817689	0.777034715147243	1	no	25012	29300	11620	29300
ENSMUSG00000112159	1	Gm18777	processed_pseudogene	havana	chr10:66740286-66741159:-	0.17141312876083573	0.003928730122789731	0.23999808713817689	0.777034715147243	1	no	25012	29300	11620	29300
ENSMUSG00000060044	8	Tmem26	protein_coding	ensembl_havana	chr10:68723646-68782650:+	0.17141312876083573	0.003928730122789731	0.23999808713817689	0.777034715147243	1	no	25012	29300	11620	29300
ENSMUSG00000052426	4	Gm9877	pseudogene	ensembl	chr10:70285549-70288176:-	0.17141312876083573	0.003928730122789731	0.23999808713817689	0.777034715147243	1	no	25012	29300	11620	29300
ENSMUSG00000085176	1	Gm15397	sense_intronic	havana	chr10:73489974-73518390:+	0.17141312876083573	0.003928730122789731	0.23999808713817689	0.777034715147243	1	no	25012	29300	11620	29300
ENSMUSG00000098279	1	Mir6908	miRNA	mirbase	chr10:78445095-78445157:-	0.17141312876083573	0.003928730122789731	0.23999808713817689	0.777034715147243	1	no	25012	29300	11620	29300
ENSMUSG00000095615	1	Gm26243	snRNA	ensembl	chr10:79985506-79985612:+	0.17141312876083573	0.003928730122789731	0.23999808713817689	0.777034715147243	1	no	25012	29300	11620	29300
ENSMUSG00000112877	1	Gm47537	unprocessed_pseudogene	havana	chr10:81804432-81805701:+	0.17141312876083573	0.003928730122789731	0.23999808713817689	0.777034715147243	1	no	25012	29300	11620	29300
ENSMUSG00000112737	1	Gm4898	unprocessed_pseudogene	havana	chr10:100325457-100326288:+	0.17141312876083573	0.003928730122789731	0.23999808713817689	0.777034715147243	1	no	25012	29300	11620	29300
ENSMUSG00000020214	10	Glipr1l2	protein_coding	ensembl_havana	chr10:112083354-112108098:+	0.17141312876083573	0.003928730122789731	0.23999808713817689	0.777034715147243	1	no	25012	29300	11620	29300
ENSMUSG00000111972	1	Gm40778	TEC	havana	chr10:119409879-119411222:-	0.17141312876083573	0.003928730122789731	0.23999808713817689	0.777034715147243	1	no	25012	29300	11620	29300
ENSMUSG00000052302	6	Tbc1d30	protein_coding	ensembl_havana	chr10:121263820-121351278:-	0.17141312876083573	0.003928730122789731	0.23999808713817689	0.777034715147243	1	no	25012	29300	11620	29300
ENSMUSG00000112696	1	Gm48815	processed_pseudogene	havana	chr10:127635913-127636387:-	0.17141312876083573	0.003928730122789731	0.23999808713817689	0.777034715147243	1	no	25012	29300	11620	29300
ENSMUSG00000089313	2	Gm23182	snoRNA	ensembl	chr10:128349241-128349375:+	0.17141312876083573	0.003928730122789731	0.23999808713817689	0.777034715147243	1	no	25012	29300	11620	29300
ENSMUSG00000109457	1	Gm44909	processed_pseudogene	havana	chr8:6830814-6830978:-	0.17141312876083573	0.003928730122789731	0.23999808713817689	0.777034715147243	1	no	25012	29300	11620	29300
ENSMUSG00000096258	2	Rps16-ps3	processed_pseudogene	havana	chr8:10808688-10809128:-	0.17141312876083573	0.003928730122789731	0.23999808713817689	0.777034715147243	1	no	25012	29300	11620	29300
ENSMUSG00000093319	2	Gm27854	misc_RNA	ensembl	chr8:11696615-11696858:-	0.17141312876083573	0.003928730122789731	0.23999808713817689	0.777034715147243	1	no	25012	29300	11620	29300
ENSMUSG00000102615	1	Gm37844	TEC	havana	chr8:15024326-15028422:-	0.17141312876083573	0.003928730122789731	0.23999808713817689	0.777034715147243	1	no	25012	29300	11620	29300
ENSMUSG00000109886	1	Gm45271	lincRNA	havana	chr8:15182089-15189612:-	0.17141312876083573	0.003928730122789731	0.23999808713817689	0.777034715147243	1	no	25012	29300	11620	29300
ENSMUSG00000085150	1	Gm16346	antisense	havana	chr8:16226003-16232305:+	0.17141312876083573	0.003928730122789731	0.23999808713817689	0.777034715147243	1	no	25012	29300	11620	29300
ENSMUSG00000082957	1	Gm15303	processed_pseudogene	havana	chr8:21236674-21239297:+	0.17141312876083573	0.003928730122789731	0.23999808713817689	0.777034715147243	1	no	25012	29300	11620	29300
ENSMUSG00000031549	16	Ido2	protein_coding	ensembl_havana	chr8:24531892-24576333:-	0.17141312876083573	0.003928730122789731	0.23999808713817689	0.777034715147243	1	no	25012	29300	11620	29300
ENSMUSG00000109932	1	Gm7319	processed_pseudogene	havana	chr8:37154715-37155808:+	0.17141312876083573	0.003928730122789731	0.23999808713817689	0.777034715147243	1	no	25012	29300	11620	29300
ENSMUSG00000031645	4	F11	protein_coding	ensembl_havana	chr8:45241174-45262031:-	0.17141312876083573	0.003928730122789731	0.23999808713817689	0.777034715147243	1	no	25012	29300	11620	29300
ENSMUSG00000110464	1	1700061N14Rik	lincRNA	havana	chr8:47811724-47818221:-	0.17141312876083573	0.003928730122789731	0.23999808713817689	0.777034715147243	1	no	25012	29300	11620	29300
ENSMUSG00000079042	10	Apela	protein_coding	ensembl_havana	chr8:65028417-65037336:-	0.17141312876083573	0.003928730122789731	0.23999808713817689	0.777034715147243	1	no	25012	29300	11620	29300
ENSMUSG00000089447	1	Gm22532	snoRNA	ensembl	chr8:73175119-73175258:-	0.17141312876083573	0.003928730122789731	0.23999808713817689	0.777034715147243	1	no	25012	29300	11620	29300
ENSMUSG00000088942	1	Gm23260	snRNA	ensembl	chr8:77194695-77194866:+	0.17141312876083573	0.003928730122789731	0.23999808713817689	0.777034715147243	1	no	25012	29300	11620	29300
ENSMUSG00000109587	1	Gm31105	antisense	havana	chr8:80879940-80881169:+	0.17141312876083573	0.003928730122789731	0.23999808713817689	0.777034715147243	1	no	25012	29300	11620	29300
ENSMUSG00000097984	1	Gm8167	processed_pseudogene	havana	chr8:82577767-82578724:+	0.17141312876083573	0.003928730122789731	0.23999808713817689	0.777034715147243	1	no	25012	29300	11620	29300
ENSMUSG00000064758	1	Gm26331	snRNA	ensembl	chr8:89589435-89589541:-	0.17141312876083573	0.003928730122789731	0.23999808713817689	0.777034715147243	1	no	25012	29300	11620	29300
ENSMUSG00000053399	9	Adamts18	protein_coding	ensembl_havana	chr8:113697126-113848738:-	0.17141312876083573	0.003928730122789731	0.23999808713817689	0.777034715147243	1	no	25012	29300	11620	29300
ENSMUSG00000055435	6	Maf	protein_coding	ensembl_havana	chr8:115682942-115707794:-	0.17141312876083573	0.003928730122789731	0.23999808713817689	0.777034715147243	1	no	25012	29300	11620	29300
ENSMUSG00000110482	1	Gm3889	processed_pseudogene	havana	chr8:124160073-124160684:+	0.17141312876083573	0.003928730122789731	0.23999808713817689	0.777034715147243	1	no	25012	29300	11620	29300
ENSMUSG00000094706	7	Gm10338	protein_coding	ensembl_havana	chr14:7580617-7595592:-	0.17141312876083573	0.003928730122789731	0.23999808713817689	0.777034715147243	1	no	25012	29300	11620	29300
ENSMUSG00000114749	1	Gm48442	TEC	havana	chr14:10377697-10379948:-	0.17141312876083573	0.003928730122789731	0.23999808713817689	0.777034715147243	1	no	25012	29300	11620	29300
ENSMUSG00000114268	1	Gm48841	processed_pseudogene	havana	chr14:14254663-14257503:-	0.17141312876083573	0.003928730122789731	0.23999808713817689	0.777034715147243	1	no	25012	29300	11620	29300
ENSMUSG00000114890	1	Tpi-rs9	processed_pseudogene	havana	chr14:16946659-16947433:+	0.17141312876083573	0.003928730122789731	0.23999808713817689	0.777034715147243	1	no	25012	29300	11620	29300
ENSMUSG00000091557	2	Gm8584	unprocessed_pseudogene	havana	chr14:19159695-19164408:+	0.17141312876083573	0.003928730122789731	0.23999808713817689	0.777034715147243	1	no	25012	29300	11620	29300
ENSMUSG00000096709	1	Gm7352	processed_pseudogene	havana	chr14:19511367-19512558:+	0.17141312876083573	0.003928730122789731	0.23999808713817689	0.777034715147243	1	no	25012	29300	11620	29300
ENSMUSG00000095024	8	Gm5458	protein_coding	ensembl_havana	chr14:19594139-19602581:-	0.17141312876083573	0.003928730122789731	0.23999808713817689	0.777034715147243	1	no	25012	29300	11620	29300
ENSMUSG00000114722	1	Gm31392	lincRNA	havana	chr14:24044343-24075908:-	0.17141312876083573	0.003928730122789731	0.23999808713817689	0.777034715147243	1	no	25012	29300	11620	29300
ENSMUSG00000078128	1	Gm2178	processed_pseudogene	ensembl_havana	chr14:26514554-26514910:+	0.17141312876083573	0.003928730122789731	0.23999808713817689	0.777034715147243	1	no	25012	29300	11620	29300
ENSMUSG00000078127	3	Fam170b	protein_coding	ensembl_havana	chr14:32833962-32836789:+	0.17141312876083573	0.003928730122789731	0.23999808713817689	0.777034715147243	1	no	25012	29300	11620	29300
ENSMUSG00000041078	7	Grid1	protein_coding	ensembl_havana	chr14:34820108-35583379:+	0.17141312876083573	0.003928730122789731	0.23999808713817689	0.777034715147243	1	no	25012	29300	11620	29300
ENSMUSG00000021791	7	Dydc2	protein_coding	ensembl_havana	chr14:41049117-41069208:-	0.17141312876083573	0.003928730122789731	0.23999808713817689	0.777034715147243	1	no	25012	29300	11620	29300
ENSMUSG00000094710	1	Gm22823	snRNA	ensembl	chr14:41247686-41247792:+	0.17141312876083573	0.003928730122789731	0.23999808713817689	0.777034715147243	1	no	25012	29300	11620	29300
ENSMUSG00000115209	1	Gm34250	lincRNA	havana	chr14:45442754-45447073:-	0.17141312876083573	0.003928730122789731	0.23999808713817689	0.777034715147243	1	no	25012	29300	11620	29300
ENSMUSG00000115207	1	Gm49132	TEC	havana	chr14:47116296-47120439:+	0.17141312876083573	0.003928730122789731	0.23999808713817689	0.777034715147243	1	no	25012	29300	11620	29300
ENSMUSG00000115316	1	Gm49096	TEC	havana	chr14:48530358-48532665:+	0.17141312876083573	0.003928730122789731	0.23999808713817689	0.777034715147243	1	no	25012	29300	11620	29300
ENSMUSG00000115228	1	Gm48948	TEC	havana	chr14:49747251-49748193:-	0.17141312876083573	0.003928730122789731	0.23999808713817689	0.777034715147243	1	no	25012	29300	11620	29300
ENSMUSG00000115683	1	Gm49021	processed_pseudogene	havana	chr14:55245606-55246059:-	0.17141312876083573	0.003928730122789731	0.23999808713817689	0.777034715147243	1	no	25012	29300	11620	29300
ENSMUSG00000115622	1	Gm49117	processed_pseudogene	havana	chr14:55537869-55539154:+	0.17141312876083573	0.003928730122789731	0.23999808713817689	0.777034715147243	1	no	25012	29300	11620	29300
ENSMUSG00000114392	1	Gm8961	unprocessed_pseudogene	havana	chr14:56178004-56180711:-	0.17141312876083573	0.003928730122789731	0.23999808713817689	0.777034715147243	1	no	25012	29300	11620	29300
ENSMUSG00000114820	1	Gm48200	processed_pseudogene	havana	chr14:56275793-56276948:+	0.17141312876083573	0.003928730122789731	0.23999808713817689	0.777034715147243	1	no	25012	29300	11620	29300
ENSMUSG00000022229	3	Atp12a	protein_coding	ensembl_havana	chr14:56365068-56388550:+	0.17141312876083573	0.003928730122789731	0.23999808713817689	0.777034715147243	1	no	25012	29300	11620	29300
ENSMUSG00000090038	7	Gm16573	antisense	havana	chr14:56607261-56620513:-	0.17141312876083573	0.003928730122789731	0.23999808713817689	0.777034715147243	1	no	25012	29300	11620	29300
ENSMUSG00000022039	6	Adam2	protein_coding	ensembl_havana	chr14:66027329-66077733:-	0.17141312876083573	0.003928730122789731	0.23999808713817689	0.777034715147243	1	no	25012	29300	11620	29300
ENSMUSG00000022057	8	Adamdec1	protein_coding	ensembl_havana	chr14:68563380-68582095:-	0.17141312876083573	0.003928730122789731	0.23999808713817689	0.777034715147243	1	no	25012	29300	11620	29300
ENSMUSG00000115303	1	Gm4291	processed_pseudogene	havana	chr14:76976249-76976887:+	0.17141312876083573	0.003928730122789731	0.23999808713817689	0.777034715147243	1	no	25012	29300	11620	29300
ENSMUSG00000084431	1	n-R5s48	rRNA	ensembl	chr14:77530398-77530507:+	0.17141312876083573	0.003928730122789731	0.23999808713817689	0.777034715147243	1	no	25012	29300	11620	29300
ENSMUSG00000115422	1	4930452G13Rik	lincRNA	havana	chr14:79702920-79714464:+	0.17141312876083573	0.003928730122789731	0.23999808713817689	0.777034715147243	1	no	25012	29300	11620	29300
ENSMUSG00000115190	1	Gm49542	lincRNA	havana	chr14:79898467-79907230:+	0.17141312876083573	0.003928730122789731	0.23999808713817689	0.777034715147243	1	no	25012	29300	11620	29300
ENSMUSG00000115052	1	Gm9287	processed_pseudogene	havana	chr14:96967825-96969754:+	0.17141312876083573	0.003928730122789731	0.23999808713817689	0.777034715147243	1	no	25012	29300	11620	29300
ENSMUSG00000115195	1	Gm5671	processed_pseudogene	havana	chr14:105043450-105044354:+	0.17141312876083573	0.003928730122789731	0.23999808713817689	0.777034715147243	1	no	25012	29300	11620	29300
ENSMUSG00000111097	1	Gm34069	lincRNA	havana	chr9:14259041-14263803:-	0.17141312876083573	0.003928730122789731	0.23999808713817689	0.777034715147243	1	no	25012	29300	11620	29300
ENSMUSG00000094676	3	Gm10105	processed_pseudogene	havana	chr9:35589081-35589350:-	0.17141312876083573	0.003928730122789731	0.23999808713817689	0.777034715147243	1	no	25012	29300	11620	29300
ENSMUSG00000066747	6	Olfr878	protein_coding	ensembl_havana	chr9:37917840-37922474:+	0.17141312876083573	0.003928730122789731	0.23999808713817689	0.777034715147243	1	no	25012	29300	11620	29300
ENSMUSG00000095774	2	Olfr970	protein_coding	ensembl_havana	chr9:39808860-39820997:+	0.17141312876083573	0.003928730122789731	0.23999808713817689	0.777034715147243	1	no	25012	29300	11620	29300
ENSMUSG00000111107	1	Gm48737	TEC	havana	chr9:41618992-41621303:+	0.17141312876083573	0.003928730122789731	0.23999808713817689	0.777034715147243	1	no	25012	29300	11620	29300
ENSMUSG00000095385	3	D630033O11Rik	lincRNA	ensembl_havana	chr9:43243599-43280076:+	0.17141312876083573	0.003928730122789731	0.23999808713817689	0.777034715147243	1	no	25012	29300	11620	29300
ENSMUSG00000032091	15	Tmprss4	protein_coding	ensembl_havana	chr9:45172726-45204092:-	0.17141312876083573	0.003928730122789731	0.23999808713817689	0.777034715147243	1	no	25012	29300	11620	29300
ENSMUSG00000032053	8	Pou2af1	protein_coding	ensembl_havana	chr9:51213708-51240080:+	0.17141312876083573	0.003928730122789731	0.23999808713817689	0.777034715147243	1	no	25012	29300	11620	29300
ENSMUSG00000059571	7	Gm16218	processed_pseudogene	havana	chr9:65297532-65297919:-	0.17141312876083573	0.003928730122789731	0.23999808713817689	0.777034715147243	1	no	25012	29300	11620	29300
ENSMUSG00000110913	1	Gm47192	processed_pseudogene	havana	chr9:65341988-65342174:-	0.17141312876083573	0.003928730122789731	0.23999808713817689	0.777034715147243	1	no	25012	29300	11620	29300
ENSMUSG00000111841	1	Gm20745	lincRNA	havana	chr9:68017964-68025714:-	0.17141312876083573	0.003928730122789731	0.23999808713817689	0.777034715147243	1	no	25012	29300	11620	29300
ENSMUSG00000110824	1	Gm48677	antisense	havana	chr9:75317072-75342842:-	0.17141312876083573	0.003928730122789731	0.23999808713817689	0.777034715147243	1	no	25012	29300	11620	29300
ENSMUSG00000032358	12	Fam83b	protein_coding	ensembl_havana	chr9:76490054-76567116:-	0.17141312876083573	0.003928730122789731	0.23999808713817689	0.777034715147243	1	no	25012	29300	11620	29300
ENSMUSG00000111222	1	Gm34158	lincRNA	havana	chr9:76754767-76786516:+	0.17141312876083573	0.003928730122789731	0.23999808713817689	0.777034715147243	1	no	25012	29300	11620	29300
ENSMUSG00000044938	8	Klhl31	protein_coding	ensembl_havana	chr9:77636500-77660127:+	0.17141312876083573	0.003928730122789731	0.23999808713817689	0.777034715147243	1	no	25012	29300	11620	29300
ENSMUSG00000111014	1	Gm47795	lincRNA	havana	chr9:77730737-77733268:-	0.17141312876083573	0.003928730122789731	0.23999808713817689	0.777034715147243	1	no	25012	29300	11620	29300
ENSMUSG00000023333	8	Gcm1	protein_coding	ensembl_havana	chr9:78051924-78065624:+	0.17141312876083573	0.003928730122789731	0.23999808713817689	0.777034715147243	1	no	25012	29300	11620	29300
ENSMUSG00000049511	5	Htr1b	protein_coding	ensembl_havana	chr9:81628291-81633828:-	0.17141312876083573	0.003928730122789731	0.23999808713817689	0.777034715147243	1	no	25012	29300	11620	29300
ENSMUSG00000032420	8	Nt5e	protein_coding	ensembl_havana	chr9:88327197-88372092:+	0.17141312876083573	0.003928730122789731	0.23999808713817689	0.777034715147243	1	no	25012	29300	11620	29300
ENSMUSG00000084703	1	Gm22985	snRNA	ensembl	chr9:88526679-88526794:-	0.17141312876083573	0.003928730122789731	0.23999808713817689	0.777034715147243	1	no	25012	29300	11620	29300
ENSMUSG00000047606	4	Ankrd34c	protein_coding	ensembl_havana	chr9:89725245-89738475:-	0.17141312876083573	0.003928730122789731	0.23999808713817689	0.777034715147243	1	no	25012	29300	11620	29300
ENSMUSG00000102224	5	4930447F24Rik	processed_transcript	havana	chr9:108133718-108138567:+	0.17141312876083573	0.003928730122789731	0.23999808713817689	0.777034715147243	1	no	25012	29300	11620	29300
ENSMUSG00000032496	7	Ltf	protein_coding	ensembl_havana	chr9:111019271-111042767:+	0.17141312876083573	0.003928730122789731	0.23999808713817689	0.777034715147243	1	no	25012	29300	11620	29300
ENSMUSG00000106232	1	Gm43236	antisense	havana	chr9:111561423-111562036:+	0.17141312876083573	0.003928730122789731	0.23999808713817689	0.777034715147243	1	no	25012	29300	11620	29300
ENSMUSG00000111734	1	Gm29825	lincRNA	havana	chr9:114118088-114192640:+	0.17141312876083573	0.003928730122789731	0.23999808713817689	0.777034715147243	1	no	25012	29300	11620	29300
ENSMUSG00000111844	1	Gm47097	TEC	havana	chr9:121629891-121631370:-	0.17141312876083573	0.003928730122789731	0.23999808713817689	0.777034715147243	1	no	25012	29300	11620	29300
ENSMUSG00000111141	1	Gm47115	unprocessed_pseudogene	havana	chr9:121934080-121935402:+	0.17141312876083573	0.003928730122789731	0.23999808713817689	0.777034715147243	1	no	25012	29300	11620	29300
ENSMUSG00000111434	1	Gm47121	sense_intronic	havana	chr9:122142449-122143708:+	0.17141312876083573	0.003928730122789731	0.23999808713817689	0.777034715147243	1	no	25012	29300	11620	29300
ENSMUSG00000000381	10	Wap	protein_coding	ensembl_havana	chr11:6635482-6638637:-	0.17141312876083573	0.003928730122789731	0.23999808713817689	0.777034715147243	1	no	25012	29300	11620	29300
ENSMUSG00000086808	1	Gm11981	processed_transcript	havana	chr11:6716001-6720037:-	0.17141312876083573	0.003928730122789731	0.23999808713817689	0.777034715147243	1	no	25012	29300	11620	29300
ENSMUSG00000087833	1	Gm23959	misc_RNA	ensembl	chr11:17548286-17548609:+	0.17141312876083573	0.003928730122789731	0.23999808713817689	0.777034715147243	1	no	25012	29300	11620	29300
ENSMUSG00000096061	1	Gm23681	miRNA	ensembl	chr11:20937576-20937701:-	0.17141312876083573	0.003928730122789731	0.23999808713817689	0.777034715147243	1	no	25012	29300	11620	29300
ENSMUSG00000093168	1	Gm22990	miRNA	ensembl	chr11:21564561-21564649:-	0.17141312876083573	0.003928730122789731	0.23999808713817689	0.777034715147243	1	no	25012	29300	11620	29300
ENSMUSG00000064090	14	Vrk2	protein_coding	ensembl_havana	chr11:26471322-26593999:-	0.17141312876083573	0.003928730122789731	0.23999808713817689	0.777034715147243	1	no	25012	29300	11620	29300
ENSMUSG00000073052	4	D130052B06Rik	lincRNA	ensembl_havana	chr11:33599302-33625618:+	0.17141312876083573	0.003928730122789731	0.23999808713817689	0.777034715147243	1	no	25012	29300	11620	29300
ENSMUSG00000085301	1	Gm12132	lincRNA	havana	chr11:40008194-40337831:+	0.17141312876083573	0.003928730122789731	0.23999808713817689	0.777034715147243	1	no	25012	29300	11620	29300
ENSMUSG00000040405	13	Havcr1	protein_coding	ensembl_havana	chr11:46735080-46779578:+	0.17141312876083573	0.003928730122789731	0.23999808713817689	0.777034715147243	1	no	25012	29300	11620	29300
ENSMUSG00000063827	2	Olfr1382	protein_coding	ensembl_havana	chr11:49528247-49538691:+	0.17141312876083573	0.003928730122789731	0.23999808713817689	0.777034715147243	1	no	25012	29300	11620	29300
ENSMUSG00000037393	2	Nmur2	protein_coding	ensembl_havana	chr11:56024987-56041010:-	0.17141312876083573	0.003928730122789731	0.23999808713817689	0.777034715147243	1	no	25012	29300	11620	29300
ENSMUSG00000086063	1	Gm12257	antisense	havana	chr11:58904402-58906170:+	0.17141312876083573	0.003928730122789731	0.23999808713817689	0.777034715147243	1	no	25012	29300	11620	29300
ENSMUSG00000084034	1	Gm12617	processed_pseudogene	havana	chr11:60692695-60693075:-	0.17141312876083573	0.003928730122789731	0.23999808713817689	0.777034715147243	1	no	25012	29300	11620	29300
ENSMUSG00000064939	1	Gm23721	snRNA	ensembl	chr11:61936446-61936552:-	0.17141312876083573	0.003928730122789731	0.23999808713817689	0.777034715147243	1	no	25012	29300	11620	29300
ENSMUSG00000080978	2	Gm12297	processed_pseudogene	havana	chr11:66563607-66564585:+	0.17141312876083573	0.003928730122789731	0.23999808713817689	0.777034715147243	1	no	25012	29300	11620	29300
ENSMUSG00000057003	12	Myh4	protein_coding	ensembl_havana	chr11:67238029-67260446:+	0.17141312876083573	0.003928730122789731	0.23999808713817689	0.777034715147243	1	no	25012	29300	11620	29300
ENSMUSG00000088787	1	Gm25371	snRNA	ensembl	chr11:69075015-69075115:+	0.17141312876083573	0.003928730122789731	0.23999808713817689	0.777034715147243	1	no	25012	29300	11620	29300
ENSMUSG00000082370	1	Gm12313	processed_pseudogene	havana	chr11:70426553-70426973:+	0.17141312876083573	0.003928730122789731	0.23999808713817689	0.777034715147243	1	no	25012	29300	11620	29300
ENSMUSG00000065537	2	Mir132	miRNA	mirbase	chr11:75173682-75173747:+	0.17141312876083573	0.003928730122789731	0.23999808713817689	0.777034715147243	1	no	25012	29300	11620	29300
ENSMUSG00000106179	1	Gm47300	miRNA	ensembl	chr11:75318488-75318608:-	0.17141312876083573	0.003928730122789731	0.23999808713817689	0.777034715147243	1	no	25012	29300	11620	29300
ENSMUSG00000087534	1	Gm11418	antisense	havana	chr11:81587361-81593478:+	0.17141312876083573	0.003928730122789731	0.23999808713817689	0.777034715147243	1	no	25012	29300	11620	29300
ENSMUSG00000051832	7	E230016K23Rik	processed_transcript	ensembl_havana	chr11:83582056-83623693:+	0.17141312876083573	0.003928730122789731	0.23999808713817689	0.777034715147243	1	no	25012	29300	11620	29300
ENSMUSG00000085628	4	Appbp2os	antisense	ensembl_havana	chr11:85234775-85238304:+	0.17141312876083573	0.003928730122789731	0.23999808713817689	0.777034715147243	1	no	25012	29300	11620	29300
ENSMUSG00000084796	1	Mir142hg	lincRNA	havana	chr11:87755577-87757270:+	0.17141312876083573	0.003928730122789731	0.23999808713817689	0.777034715147243	1	no	25012	29300	11620	29300
ENSMUSG00000038692	8	Hoxb4	protein_coding	ensembl_havana	chr11:96318267-96321638:+	0.17141312876083573	0.003928730122789731	0.23999808713817689	0.777034715147243	1	no	25012	29300	11620	29300
ENSMUSG00000064224	10	Gsdma3	protein_coding	ensembl_havana	chr11:98626360-98638226:+	0.17141312876083573	0.003928730122789731	0.23999808713817689	0.777034715147243	1	no	25012	29300	11620	29300
ENSMUSG00000071818	9	4930417O22Rik	antisense	ensembl_havana	chr11:101952421-101960573:+	0.17141312876083573	0.003928730122789731	0.23999808713817689	0.777034715147243	1	no	25012	29300	11620	29300
ENSMUSG00000034239	14	Gm884	protein_coding	ensembl_havana	chr11:103534577-103621140:-	0.17141312876083573	0.003928730122789731	0.23999808713817689	0.777034715147243	1	no	25012	29300	11620	29300
ENSMUSG00000051497	15	Kcnj16	protein_coding	ensembl_havana	chr11:110968033-111027968:+	0.17141312876083573	0.003928730122789731	0.23999808713817689	0.777034715147243	1	no	25012	29300	11620	29300
ENSMUSG00000083237	1	Gm11698	processed_pseudogene	havana	chr11:114908731-114909185:+	0.17141312876083573	0.003928730122789731	0.23999808713817689	0.777034715147243	1	no	25012	29300	11620	29300
ENSMUSG00000086826	1	Gm11739	antisense	havana	chr11:116466319-116474274:+	0.17141312876083573	0.003928730122789731	0.23999808713817689	0.777034715147243	1	no	25012	29300	11620	29300
ENSMUSG00000087638	1	Gm11773	antisense	havana	chr11:120831029-120834244:+	0.17141312876083573	0.003928730122789731	0.23999808713817689	0.777034715147243	1	no	25012	29300	11620	29300
ENSMUSG00000044988	7	Ucn3	protein_coding	ensembl_havana	chr13:3940688-3945349:-	0.17141312876083573	0.003928730122789731	0.23999808713817689	0.777034715147243	1	no	25012	29300	11620	29300
ENSMUSG00000113667	1	Gm47853	processed_pseudogene	havana	chr13:4023169-4025827:+	0.17141312876083573	0.003928730122789731	0.23999808713817689	0.777034715147243	1	no	25012	29300	11620	29300
ENSMUSG00000113175	1	Gm9973	transcribed_unprocessed_pseudogene	havana	chr13:4350397-4391265:-	0.17141312876083573	0.003928730122789731	0.23999808713817689	0.777034715147243	1	no	25012	29300	11620	29300
ENSMUSG00000113017	1	Gm46401	lincRNA	havana	chr13:5915793-6014285:+	0.17141312876083573	0.003928730122789731	0.23999808713817689	0.777034715147243	1	no	25012	29300	11620	29300
ENSMUSG00000113483	1	Gm47548	lincRNA	havana	chr13:6073113-6073782:-	0.17141312876083573	0.003928730122789731	0.23999808713817689	0.777034715147243	1	no	25012	29300	11620	29300
ENSMUSG00000113673	1	Gm47486	lincRNA	havana	chr13:10974423-10979945:+	0.17141312876083573	0.003928730122789731	0.23999808713817689	0.777034715147243	1	no	25012	29300	11620	29300
ENSMUSG00000042869	2	Olfr1370	protein_coding	ensembl_havana	chr13:21069334-21074947:-	0.17141312876083573	0.003928730122789731	0.23999808713817689	0.777034715147243	1	no	25012	29300	11620	29300
ENSMUSG00000004344	12	Gpx5	protein_coding	ensembl_havana	chr13:21286429-21292731:-	0.17141312876083573	0.003928730122789731	0.23999808713817689	0.777034715147243	1	no	25012	29300	11620	29300
ENSMUSG00000080730	1	Gm11313	processed_pseudogene	havana	chr13:22758927-22759358:+	0.17141312876083573	0.003928730122789731	0.23999808713817689	0.777034715147243	1	no	25012	29300	11620	29300
ENSMUSG00000106203	1	Gm44484	miRNA	ensembl	chr13:23751378-23751515:-	0.17141312876083573	0.003928730122789731	0.23999808713817689	0.777034715147243	1	no	25012	29300	11620	29300
ENSMUSG00000057170	6	Prl3d1	protein_coding	havana	chr13:27094190-27100258:+	0.17141312876083573	0.003928730122789731	0.23999808713817689	0.777034715147243	1	no	25012	29300	11620	29300
ENSMUSG00000102099	2	1700011B04Rik	processed_transcript	havana	chr13:35167927-35188017:+	0.17141312876083573	0.003928730122789731	0.23999808713817689	0.777034715147243	1	no	25012	29300	11620	29300
ENSMUSG00000114828	1	AI463229	lincRNA	havana	chr13:37657022-37667734:-	0.17141312876083573	0.003928730122789731	0.23999808713817689	0.777034715147243	1	no	25012	29300	11620	29300
ENSMUSG00000063529	3	Stmnd1	protein_coding	ensembl_havana	chr13:46273721-46300115:+	0.17141312876083573	0.003928730122789731	0.23999808713817689	0.777034715147243	1	no	25012	29300	11620	29300
ENSMUSG00000098328	1	Gm27271	misc_RNA	ensembl	chr13:56704030-56704199:+	0.17141312876083573	0.003928730122789731	0.23999808713817689	0.777034715147243	1	no	25012	29300	11620	29300
ENSMUSG00000110086	1	Gm45623	protein_coding	havana	chr13:56752371-56753827:-	0.17141312876083573	0.003928730122789731	0.23999808713817689	0.777034715147243	1	no	25012	29300	11620	29300
ENSMUSG00000021553	14	Slc28a3	protein_coding	ensembl_havana	chr13:58545399-58610877:-	0.17141312876083573	0.003928730122789731	0.23999808713817689	0.777034715147243	1	no	25012	29300	11620	29300
ENSMUSG00000114531	1	A530065N20Rik	lincRNA	havana	chr13:60029711-60116669:+	0.17141312876083573	0.003928730122789731	0.23999808713817689	0.777034715147243	1	no	25012	29300	11620	29300
ENSMUSG00000114502	1	Gm40975	lincRNA	havana	chr13:60955219-60959948:+	0.17141312876083573	0.003928730122789731	0.23999808713817689	0.777034715147243	1	no	25012	29300	11620	29300
ENSMUSG00000058883	16	Zfp708	protein_coding	ensembl_havana	chr13:67069399-67097976:-	0.17141312876083573	0.003928730122789731	0.23999808713817689	0.777034715147243	1	no	25012	29300	11620	29300
ENSMUSG00000113324	1	Gm48819	lincRNA	havana	chr13:69697811-69700895:+	0.17141312876083573	0.003928730122789731	0.23999808713817689	0.777034715147243	1	no	25012	29300	11620	29300
ENSMUSG00000113074	1	Gm3772	lincRNA	havana	chr13:70021959-70119949:+	0.17141312876083573	0.003928730122789731	0.23999808713817689	0.777034715147243	1	no	25012	29300	11620	29300
ENSMUSG00000114632	1	Gm48399	lincRNA	havana	chr13:78374179-78384198:+	0.17141312876083573	0.003928730122789731	0.23999808713817689	0.777034715147243	1	no	25012	29300	11620	29300
ENSMUSG00000098245	1	Gm26927	processed_pseudogene	havana	chr13:84339149-84340113:-	0.17141312876083573	0.003928730122789731	0.23999808713817689	0.777034715147243	1	no	25012	29300	11620	29300
ENSMUSG00000114347	1	Gm47913	lincRNA	havana	chr13:116651448-116663591:-	0.17141312876083573	0.003928730122789731	0.23999808713817689	0.777034715147243	1	no	25012	29300	11620	29300
ENSMUSG00000097429	1	Gm26520	lincRNA	havana	chr12:3343816-3357153:-	0.17141312876083573	0.003928730122789731	0.23999808713817689	0.777034715147243	1	no	25012	29300	11620	29300
ENSMUSG00000112787	1	Gm48790	lincRNA	havana	chr12:9729519-9734209:+	0.17141312876083573	0.003928730122789731	0.23999808713817689	0.777034715147243	1	no	25012	29300	11620	29300
ENSMUSG00000113069	1	Gm48541	processed_pseudogene	havana	chr12:15483043-15486670:+	0.17141312876083573	0.003928730122789731	0.23999808713817689	0.777034715147243	1	no	25012	29300	11620	29300
ENSMUSG00000095470	1	Gm21863	protein_coding	ensembl	chr12:19954505-19954840:+	0.17141312876083573	0.003928730122789731	0.23999808713817689	0.777034715147243	1	no	25012	29300	11620	29300
ENSMUSG00000091071	2	1700030C10Rik	transcribed_unprocessed_pseudogene	ensembl_havana	chr12:20814257-20815727:-	0.17141312876083573	0.003928730122789731	0.23999808713817689	0.777034715147243	1	no	25012	29300	11620	29300
ENSMUSG00000098579	1	Mir6937	miRNA	mirbase	chr12:28679325-28679389:+	0.17141312876083573	0.003928730122789731	0.23999808713817689	0.777034715147243	1	no	25012	29300	11620	29300
ENSMUSG00000112076	1	Gm9368	processed_pseudogene	havana	chr12:33496067-33496897:-	0.17141312876083573	0.003928730122789731	0.23999808713817689	0.777034715147243	1	no	25012	29300	11620	29300
ENSMUSG00000113985	1	9130015A21Rik	lincRNA	havana	chr12:35672282-35695118:-	0.17141312876083573	0.003928730122789731	0.23999808713817689	0.777034715147243	1	no	25012	29300	11620	29300
ENSMUSG00000036169	6	Sostdc1	protein_coding	ensembl_havana	chr12:36314139-36318452:+	0.17141312876083573	0.003928730122789731	0.23999808713817689	0.777034715147243	1	no	25012	29300	11620	29300
ENSMUSG00000113968	1	Gm48813	processed_pseudogene	havana	chr12:38707869-38708570:+	0.17141312876083573	0.003928730122789731	0.23999808713817689	0.777034715147243	1	no	25012	29300	11620	29300
ENSMUSG00000113874	1	Gm47868	lincRNA	havana	chr12:39899010-39922859:-	0.17141312876083573	0.003928730122789731	0.23999808713817689	0.777034715147243	1	no	25012	29300	11620	29300
ENSMUSG00000020950	10	Foxg1	protein_coding	ensembl_havana	chr12:49382660-49386861:+	0.17141312876083573	0.003928730122789731	0.23999808713817689	0.777034715147243	1	no	25012	29300	11620	29300
ENSMUSG00000111986	1	1700008C04Rik	lincRNA	havana	chr12:51005158-51062543:+	0.17141312876083573	0.003928730122789731	0.23999808713817689	0.777034715147243	1	no	25012	29300	11620	29300
ENSMUSG00000096349	1	Gm22513	snRNA	ensembl	chr12:54696782-54696945:+	0.17141312876083573	0.003928730122789731	0.23999808713817689	0.777034715147243	1	no	25012	29300	11620	29300
ENSMUSG00000058933	5	Gm5185	processed_pseudogene	havana	chr12:63072526-63073144:-	0.17141312876083573	0.003928730122789731	0.23999808713817689	0.777034715147243	1	no	25012	29300	11620	29300
ENSMUSG00000060499	7	Rpl10l	protein_coding	ensembl_havana	chr12:66283379-66284401:-	0.17141312876083573	0.003928730122789731	0.23999808713817689	0.777034715147243	1	no	25012	29300	11620	29300
ENSMUSG00000113503	1	Gm47490	processed_pseudogene	havana	chr12:68546647-68547329:+	0.17141312876083573	0.003928730122789731	0.23999808713817689	0.777034715147243	1	no	25012	29300	11620	29300
ENSMUSG00000113881	1	Gm18592	processed_pseudogene	havana	chr12:83742762-83743037:+	0.17141312876083573	0.003928730122789731	0.23999808713817689	0.777034715147243	1	no	25012	29300	11620	29300
ENSMUSG00000113940	1	Gm40477	lincRNA	havana	chr12:85429110-85436249:-	0.17141312876083573	0.003928730122789731	0.23999808713817689	0.777034715147243	1	no	25012	29300	11620	29300
ENSMUSG00000113951	1	Gm2001	protein_coding	havana	chr12:87841837-87842339:-	0.17141312876083573	0.003928730122789731	0.23999808713817689	0.777034715147243	1	no	25012	29300	11620	29300
ENSMUSG00000113011	1	Gm1995	processed_pseudogene	havana	chr12:87861366-87863967:+	0.17141312876083573	0.003928730122789731	0.23999808713817689	0.777034715147243	1	no	25012	29300	11620	29300
ENSMUSG00000096276	9	Gm2042	protein_coding	ensembl_havana	chr12:87954080-87960683:+	0.17141312876083573	0.003928730122789731	0.23999808713817689	0.777034715147243	1	no	25012	29300	11620	29300
ENSMUSG00000098159	1	Gm21614	processed_pseudogene	havana	chr12:91968399-91969577:-	0.17141312876083573	0.003928730122789731	0.23999808713817689	0.777034715147243	1	no	25012	29300	11620	29300
ENSMUSG00000041771	14	Slc24a4	protein_coding	ensembl_havana	chr12:102128733-102267091:+	0.17141312876083573	0.003928730122789731	0.23999808713817689	0.777034715147243	1	no	25012	29300	11620	29300
ENSMUSG00000113067	1	Gm47166	TEC	havana	chr12:102859741-102861449:-	0.17141312876083573	0.003928730122789731	0.23999808713817689	0.777034715147243	1	no	25012	29300	11620	29300
ENSMUSG00000113479	1	Gm47796	lincRNA	havana	chr12:105561263-105562556:+	0.17141312876083573	0.003928730122789731	0.23999808713817689	0.777034715147243	1	no	25012	29300	11620	29300
ENSMUSG00000079359	2	Gm9006	processed_pseudogene	havana	chr12:107613000-107613840:+	0.17141312876083573	0.003928730122789731	0.23999808713817689	0.777034715147243	1	no	25012	29300	11620	29300
ENSMUSG00000065436	1	Mir342	miRNA	mirbase	chr12:108658620-108658718:+	0.17141312876083573	0.003928730122789731	0.23999808713817689	0.777034715147243	1	no	25012	29300	11620	29300
ENSMUSG00000098466	1	Gm27350	misc_RNA	ensembl	chr12:109603882-109603979:+	0.17141312876083573	0.003928730122789731	0.23999808713817689	0.777034715147243	1	no	25012	29300	11620	29300
ENSMUSG00000113581	1	Dio3os	bidirectional_promoter_lncRNA	havana	chr12:110275385-110278172:-	0.17141312876083573	0.003928730122789731	0.23999808713817689	0.777034715147243	1	no	25012	29300	11620	29300
ENSMUSG00000076614	7	Ighg1	IG_C_gene	ensembl_havana	chr12:113325240-113330523:-	0.17141312876083573	0.003928730122789731	0.23999808713817689	0.777034715147243	1	no	25012	29300	11620	29300
ENSMUSG00000095663	2	Gm2310	lincRNA	ensembl_havana	chr15:8518060-8520472:-	0.17141312876083573	0.003928730122789731	0.23999808713817689	0.777034715147243	1	no	25012	29300	11620	29300
ENSMUSG00000096339	1	Gm24713	snRNA	ensembl	chr15:18009263-18009369:-	0.17141312876083573	0.003928730122789731	0.23999808713817689	0.777034715147243	1	no	25012	29300	11620	29300
ENSMUSG00000022321	15	Cdh10	protein_coding	ensembl_havana	chr15:18818947-19014236:+	0.17141312876083573	0.003928730122789731	0.23999808713817689	0.777034715147243	1	no	25012	29300	11620	29300
ENSMUSG00000115174	1	Gm35996	lincRNA	havana	chr15:25101020-25128404:-	0.17141312876083573	0.003928730122789731	0.23999808713817689	0.777034715147243	1	no	25012	29300	11620	29300
ENSMUSG00000115252	1	Gm48996	TEC	havana	chr15:25634627-25638243:+	0.17141312876083573	0.003928730122789731	0.23999808713817689	0.777034715147243	1	no	25012	29300	11620	29300
ENSMUSG00000115131	1	Gm49268	TEC	havana	chr15:26688400-26691667:+	0.17141312876083573	0.003928730122789731	0.23999808713817689	0.777034715147243	1	no	25012	29300	11620	29300
ENSMUSG00000115012	1	9630009A06Rik	antisense	havana	chr15:30961300-30962878:-	0.17141312876083573	0.003928730122789731	0.23999808713817689	0.777034715147243	1	no	25012	29300	11620	29300
ENSMUSG00000115084	1	Gm49246	TEC	havana	chr15:36499977-36503431:-	0.17141312876083573	0.003928730122789731	0.23999808713817689	0.777034715147243	1	no	25012	29300	11620	29300
ENSMUSG00000115350	1	Gm49079	processed_pseudogene	havana	chr15:46438532-46438958:+	0.17141312876083573	0.003928730122789731	0.23999808713817689	0.777034715147243	1	no	25012	29300	11620	29300
ENSMUSG00000097938	1	Gm26933	processed_pseudogene	havana	chr15:54034506-54035982:-	0.17141312876083573	0.003928730122789731	0.23999808713817689	0.777034715147243	1	no	25012	29300	11620	29300
ENSMUSG00000037362	8	Ccn3	protein_coding	ensembl_havana	chr15:54745702-54754039:+	0.17141312876083573	0.003928730122789731	0.23999808713817689	0.777034715147243	1	no	25012	29300	11620	29300
ENSMUSG00000112930	2	Gm7086	transcribed_unprocessed_pseudogene	havana	chr15:60742858-60746535:+	0.17141312876083573	0.003928730122789731	0.23999808713817689	0.777034715147243	1	no	25012	29300	11620	29300
ENSMUSG00000115377	1	Gm4942	processed_pseudogene	havana	chr15:63490962-63492293:-	0.17141312876083573	0.003928730122789731	0.23999808713817689	0.777034715147243	1	no	25012	29300	11620	29300
ENSMUSG00000115676	1	4930449C09Rik	lincRNA	havana	chr15:63717818-63737680:+	0.17141312876083573	0.003928730122789731	0.23999808713817689	0.777034715147243	1	no	25012	29300	11620	29300
ENSMUSG00000090237	1	Gm16308	antisense	havana	chr15:71810108-71813780:+	0.17141312876083573	0.003928730122789731	0.23999808713817689	0.777034715147243	1	no	25012	29300	11620	29300
ENSMUSG00000090429	3	Gm17271	processed_pseudogene	havana	chr15:76797696-76798050:+	0.17141312876083573	0.003928730122789731	0.23999808713817689	0.777034715147243	1	no	25012	29300	11620	29300
ENSMUSG00000116406	1	Gm49489	processed_pseudogene	havana	chr15:82056638-82056989:-	0.17141312876083573	0.003928730122789731	0.23999808713817689	0.777034715147243	1	no	25012	29300	11620	29300
ENSMUSG00000058099	16	Nfam1	protein_coding	ensembl_havana	chr15:82992973-83033306:-	0.17141312876083573	0.003928730122789731	0.23999808713817689	0.777034715147243	1	no	25012	29300	11620	29300
ENSMUSG00000022432	7	Smc1b	protein_coding	ensembl_havana	chr15:85064689-85131964:-	0.17141312876083573	0.003928730122789731	0.23999808713817689	0.777034715147243	1	no	25012	29300	11620	29300
ENSMUSG00000095638	2	Gm8888	processed_pseudogene	havana	chr15:96766766-96767078:-	0.17141312876083573	0.003928730122789731	0.23999808713817689	0.777034715147243	1	no	25012	29300	11620	29300
ENSMUSG00000051879	4	Krt71	protein_coding	ensembl_havana	chr15:101733949-101743109:-	0.17141312876083573	0.003928730122789731	0.23999808713817689	0.777034715147243	1	no	25012	29300	11620	29300
ENSMUSG00000001656	3	Hoxc11	protein_coding	ensembl_havana	chr15:102954427-102957708:+	0.17141312876083573	0.003928730122789731	0.23999808713817689	0.777034715147243	1	no	25012	29300	11620	29300
ENSMUSG00000095047	1	Gm22852	miRNA	ensembl	chr15:103853419-103853519:-	0.17141312876083573	0.003928730122789731	0.23999808713817689	0.777034715147243	1	no	25012	29300	11620	29300
ENSMUSG00000116270	1	Gm1600	lincRNA	havana	chr16:10324105-10347591:-	0.17141312876083573	0.003928730122789731	0.23999808713817689	0.777034715147243	1	no	25012	29300	11620	29300
ENSMUSG00000099411	1	2310015D24Rik	lincRNA	havana	chr16:13514131-13521107:-	0.17141312876083573	0.003928730122789731	0.23999808713817689	0.777034715147243	1	no	25012	29300	11620	29300
ENSMUSG00000116831	1	Gm30505	antisense	havana	chr16:22874983-22894386:-	0.17141312876083573	0.003928730122789731	0.23999808713817689	0.777034715147243	1	no	25012	29300	11620	29300
ENSMUSG00000022875	18	Kng1	protein_coding	ensembl_havana	chr16:23057865-23082078:+	0.17141312876083573	0.003928730122789731	0.23999808713817689	0.777034715147243	1	no	25012	29300	11620	29300
ENSMUSG00000095791	1	Gm26295	snRNA	ensembl	chr16:30814162-30814268:+	0.17141312876083573	0.003928730122789731	0.23999808713817689	0.777034715147243	1	no	25012	29300	11620	29300
ENSMUSG00000075265	4	Tnk2os	antisense	havana	chr16:32665223-32668197:-	0.17141312876083573	0.003928730122789731	0.23999808713817689	0.777034715147243	1	no	25012	29300	11620	29300
ENSMUSG00000086083	1	Gm15829	antisense	havana	chr16:33966239-33967312:+	0.17141312876083573	0.003928730122789731	0.23999808713817689	0.777034715147243	1	no	25012	29300	11620	29300
ENSMUSG00000049436	5	Upk1b	protein_coding	ensembl_havana	chr16:38773184-38800328:-	0.17141312876083573	0.003928730122789731	0.23999808713817689	0.777034715147243	1	no	25012	29300	11620	29300
ENSMUSG00000022798	8	Tex55	protein_coding	ensembl_havana	chr16:38812206-38828749:-	0.17141312876083573	0.003928730122789731	0.23999808713817689	0.777034715147243	1	no	25012	29300	11620	29300
ENSMUSG00000036172	17	Cd200r3	protein_coding	ensembl_havana	chr16:44943678-44981380:+	0.17141312876083573	0.003928730122789731	0.23999808713817689	0.777034715147243	1	no	25012	29300	11620	29300
ENSMUSG00000081303	2	Gm16011	processed_pseudogene	havana	chr16:45426845-45429506:-	0.17141312876083573	0.003928730122789731	0.23999808713817689	0.777034715147243	1	no	25012	29300	11620	29300
ENSMUSG00000116593	1	Gm49585	processed_pseudogene	havana	chr16:45642357-45642548:+	0.17141312876083573	0.003928730122789731	0.23999808713817689	0.777034715147243	1	no	25012	29300	11620	29300
ENSMUSG00000022657	9	Cd96	protein_coding	ensembl_havana	chr16:46035657-46120251:-	0.17141312876083573	0.003928730122789731	0.23999808713817689	0.777034715147243	1	no	25012	29300	11620	29300
ENSMUSG00000087066	1	Gm15518	antisense	havana	chr16:49758576-49798870:-	0.17141312876083573	0.003928730122789731	0.23999808713817689	0.777034715147243	1	no	25012	29300	11620	29300
ENSMUSG00000052504	7	Epha3	protein_coding	ensembl_havana	chr16:63543534-63864175:-	0.17141312876083573	0.003928730122789731	0.23999808713817689	0.777034715147243	1	no	25012	29300	11620	29300
ENSMUSG00000116792	1	D16Ertd519e	lincRNA	havana	chr16:70616425-70624824:+	0.17141312876083573	0.003928730122789731	0.23999808713817689	0.777034715147243	1	no	25012	29300	11620	29300
ENSMUSG00000032948	10	Lipi	protein_coding	ensembl_havana	chr16:75540514-75586061:-	0.17141312876083573	0.003928730122789731	0.23999808713817689	0.777034715147243	1	no	25012	29300	11620	29300
ENSMUSG00000116745	1	Gm41481	lincRNA	havana	chr16:84033378-84057384:-	0.17141312876083573	0.003928730122789731	0.23999808713817689	0.777034715147243	1	no	25012	29300	11620	29300
ENSMUSG00000116668	1	Gm49568	processed_pseudogene	havana	chr16:84892662-84893832:-	0.17141312876083573	0.003928730122789731	0.23999808713817689	0.777034715147243	1	no	25012	29300	11620	29300
ENSMUSG00000085398	1	4931406G06Rik	antisense	havana	chr16:91044656-91056677:+	0.17141312876083573	0.003928730122789731	0.23999808713817689	0.777034715147243	1	no	25012	29300	11620	29300
ENSMUSG00000116709	1	Gm49722	lincRNA	havana	chr16:92549113-92553143:-	0.17141312876083573	0.003928730122789731	0.23999808713817689	0.777034715147243	1	no	25012	29300	11620	29300
[truncated: 29,344 more rows]
