# Supplementary material for: Concerted transcriptional regulation of the morphogenesis of hypothalamic neurons by ONECUT3
Source: Nat Commun. 2024 Oct 5;15:8631. doi: 10.1038/s41467-024-52762-z (PMC11452682; doi:10.1038/s41467-024-52762-z)
Supplement: Supplementary file 10 — Source Data [file 41467_2024_52762_MOESM10_ESM.xlsx]

## Sheet: Fig. 1j
	targets	sample	control	expression	SEM(expression)	corrected SEM(expression)	mean cq	SEM (cq)
	OC3	E14.5 HYP A		1.779	0.13462	0.13462	22.02	0.04151
	OC3	E14.5 HYP B		1.9078	0.1269	0.1269	22.28	0.04657
	OC3	P3 HYP A		1.59982	0.12617	0.12617	23.72	0.04026
	OC3	P3 HYP B		1.23545	0.04551	0.04551	23.58	0.05219
	OC3	P35 HYP A		1.03107	0.0801	0.0801	23.89	0.08227
	OC3	P35 HYP B		1	0.04835	0.04835	24.23	0.05267

## Sheet: Fig. 5a1
	5a1
		Image	OC3	OC3/PH3	%	Ph3 total	%
		1	23	0	0	18	0
		2	28	4	14.2857	47	8.51064
		3	12	3	25	30	10
		4	27	1	3.7037	40	2.5
		5	30	0	0	62	0
		6	30	0	0	22	0
		7	33	3	9.09091	22	13.6364
		8	11	0	0	23	0
		9	20	0	0	8	0
		10	24	1	4.16667	36	2.77778
		11	21	3	14.2857	42	7.14286
		Average	23.5455	1.36364	6.41206	31.8182	4.0516
		T-Test	7.52736e-07

## Sheet: Fig. 5d
		oc3	diameter		control	diameter
		1	25.97		1	21.855
		2	46.429		2	40.433
		3	17.333		3	17.805
		4	21.684		4	18.827
		5	29.351		5	17.073
		6	24.603		6	16.79
		7	22.188		7	17.817
		8	22.98		8	17.745
		9	17.534		9	16.669
		10	20.628		10	17.01
		11	27.463		11	18.912
		12	18.456		12	17.564
		13	37.795		13	17.01
		14	51.368		14	20.844
		15	21.263		15	23.56
		16	23.063		16	14.029
		17	18.68		17	11.223
		18	17.017		18	17.067
		19	13.822		19	26.227
		20	18.042		20	19.018
		21	19.984		21	16.249
		22	24.84		22	16.249
		23	24.215		23	15.69
		24	18.821		24	15.215
		25	21.62		25	14.029
		26	23.054		26	15.27
		27	18.565		27	22.356
		28	20.473		28	18.195
		29	37.578		29	18.594
		30	20.571		30	15.925
		31	37.975		31	28.261
		32	24.145		32	17.805
		33	22.526		33	15.081
		34	21.62		34	15.109
		35	23.068		35	16.308
		36	30.959		36	17.271
		37	25.44		37	15.905
		38	17.534		38	20.048
		39	23.104		39	21.263
		40	19.422		40	14.854
		41	21.006		41	15.662
		42	18.456		42	16.79
		43	22.03		43	17.461
		44	23.542		44	14.306
		45	34.286		45	14.299
		46	24.167		46	15.851
		47	22.446		47	16.714
	5d	Average	24.194			18.0476
		T-Test	8.19508e-06

## Sheet: Fig. 6b
	Intensities
	CMC-OC3
distance(um)	1	2	3	4	5	6	7	8	9	10	11	12	13	14	15	16	17	18	19	20	21	22	23	24	25	26	27	28	29	30	31	32	33	34	35	36	37	38	39	40	41	42	43	44	45	46	47	48	49
10	155.953	160.415	142.405	189.076	151.326	278.386	250.278	203.043	1258.56	548.431	321.065	530.363	90.1102	403.514	775.444	396.128	35.7328	43.0028	60.8644	268.781	100.517	372.372	624.641	167.529	864.556	547.451	624.291	153.587	121.175	189.416	161.147	398.722	183.806	426.726	300.449	224.425	63.4981	40.8482	103.117	427.659	25.9607	156.608	159.666	191.966	124.539	151.534	379.125	274.017	378.738
20	417.137	685.666	292.075	529.828	414.771	405.079	65.2298	218.797	575.124	726.315	936.947	241.251	91.7098	272.436	183.477	417.668	384.161	246.382	162.598	274.833	375.944	422.897	370.725	717.086	117.839	139.957	557.836	285.449	67.3182	303.394	171.224	54.0357	323.092	290.943	177.171	95.9856	260.412	227.84	158.837	374.468	21.6148	362.42	179.444	309.48	239.013	197.108	173.298	317.957	181.683
30	258.194	97.436	186.27	106.796	92.4018	161.628	234.061	323.149	676.627	157.543	109.912	166.951	225.068	443.064	158.004	174.329	615.532	955.566	193.795	87.8105	111.289	685.2	150.253	194.072	471.692	365.226	86.7158	375.629	25.3064	178.5	443.199	31.8179	263.827	38.444	422.23	286.959	74.1504	385.846	451.14	32.8964	48.3772	118.605	32.3853	630.735	120.151	637.311	674.344	215.363	723.338
40	66.8706	460.406	96.3055	86.6494	615.686	84.2609	399.539	396.787	137.544	31.2283	263.566	135.094	718.148	251.221	169.154	915.109	180.325	67.4343	43.2154	190.918	36.2878	76.9883	20.0339	297.341	41.6491	68.4488	494.625	238.657	37.8663	107.486	74.767	59.7526	38.7898	39.3108	267.939	667.771	267.67	306.29	544.74	54.2415	1129.35	911.514	89.8348	285.22	96.8633	1329.12	101.832	877.528	833.345
50	71.1246	115.274	33.7219	23.6055	186.66	432.765	83.7403	636.407	246.588	99.2081	416.764	112.485	305.884	362.136	846.42	70.5314	68.9534	25.1827	122.359	186.829	55.2182	875.781	44.9332	1380.44	242.928	173.423	91.2554	138.743	166.841	188.47	592.345	96.3569	676.326	159.473	38.305	462.089	59.9541	82.589	189.147	135.562	50.5192	626.718	52.8467	29.2325	190.32	1444.58	21.335	277.645	316.938
60	58.4531	59.5175	91.7191	22.4622	68.3985	190.464	64.668	104.21	85.858	45.98	696.131	149.365	15.3826	21.8429	35.8467	87.5083	309.055	29.8612	124.173	203.984	33.8421	613.565	58.9524	58.4513	367.855	384.118	117.257	86.0535	31.1484	23.2701	373.813	61.2355	298.063	59.6121	125.257	125.38	139.583	162.135	262.684	107.563	207.291	213.212	35.9337	29.5533	58.9499			602.556	401.845
70	126.011	196.64	22.0911		225.909	352.544	451.706	126.539	81.9926	261.689	178.825	89.9982		180.082	35.3873	179.322		60.301	128.521	243.237	69.4937	744.359	178.87	58.8591	278.23	293.108	205.506	274.919	30.7828	72.109	98.8592	39.3583	383.453	339.225	437.494	385.071	44.2792	236.538	105.364	263.162	370.055	185.123	97.3884	80.7186	392.244			373.074	254.013
80	186.603	115.684	22.7112		96.3548	414.493	1610.94	419.45		116.298	458.937	136.282		287.955	104.042	682.144		260.862	133.61	82.0937	56.1174	419.898	463.243	367.852	502.206	831.766	192.765	189.3	42.4862	113.462	194.049	75.9791	133.106	300.739	239.769	88.3393	147.61	103.914	154.141	31.0802	355.179	235.829	72.7309	54.6343	290.23			284.494	745.827
90	70.932	112.128			126.484		239.456	222.777		51.299	211.229	80.7659				34.8414		244.867	57.264	232.51	30.786	287.408	198.955	69.724	28.0542	90.7849	103.473	93.4361	591.838	63.4942		30.4904	46.593	132.658	23.4514		41.8685	39.3049	167.013	36.7406	251.277	163.06	32.3934		674.2			394.731	414.565
100	48.4111	162.715			103.681		420.882	137.378		55.4146	224.383	68.9513							66.4052	178.931	65.4628	306.28	18.9919	437.68	76.0483			102.016	88.5911	157.847		163.418	234.445	309.293	89.9507		161.132	44.326	222.794	152.133	113.687	188.064	251.375		369.184			167.395	837.28
110	197.46	241.454			61.288		326.784	40.7533		227.2	820.368								77.478	88.1309	36.9112	772.598	38.6121	17.3959	497.353			169.357		37.0104		198.499	156.01	192.01			56.69	46.4047		21.1225	49.7356	214.134	212.614		109.248			51.2162	555.151
120	71.2745	82.4527			59.5484		931.207	40.2579		39.0813									43.4144	188.847	41.6063	749.027	360.286					120.388				54.6266	904.129	106.214			137.389	54.379				151.813	52.9511		190.568			222.059	485.403
130	370.419	142.548					363.802	347.494		22.0164									41.0507	196.732	34.4517		87.7843					27.922				48.7658					178.354					264.289	40.8777		268.034			37.1252	1639.32
140	123.706	266.425					679.43	360.514		29.331									38.4699	273.174	186.584		63.7797									26.759					182.94					125.009	55.079		94.5807
150	155.649	64.2935								25.8607									84.0282	66.1363	33.4038											48.9963					21.3646					62.3848	185.216		266.866
160	213.134	272.221								20.9802										96.5964	79.3551																41.1052					55.0125	58.7343		494.695
170	84.251																			81.1413																	52.5458					188.55	36.7967		852.028
180	124.257																			351.084																	233.448					58.1946			589.773
190	89.5195																																				57.3243					27.2935			386.592
										x	x		x			x				x		x									x					x										x
distance(um)	1	2	3	4	5	6	7	8	9	10	11	12	13	14	15	16	17	18	19	20	21	22	23	24	25	26	27	28	29	30	31	32	33	34	35	36	37	38	39	40	41	42	43	44	45	46	47	48	49
10	96.7327	327.683	188.109	595.36	280.187	214.924	198.952	263.168	106.341	113.993	104.086	136.11	508.515	148.839	476.993	311.382	297.944	131.968	63.1056	322.674	98.9462	51.5179	44.4801	185.869	254.002	374.303	390.162	249.501	425.414	339.002	87.3971	42.4376	346.736	226.621	144.731	38.6825	207.437	436.798	55.1606	33.0223	68.7402	492.421	114.459	64.4552	66.6847	32.7407	540.326	70.1716	260.463
20	470.266	50.5931	83.6972	297.617	211.172	118.839	396.263	307.023	65.793	730.021	584.224	203.812	83.0789	233.713	314.253	36.1083	223.606	363.088	486.759	93.8223	150.017	105.977	72.9819	300.378	290.666	318.264	269.23	60.5814	133.702	112.119	138.668	494.74	254.638	485.569	56.6949	161.735	67.0091	75.7117	77.1514	98.2219	298.722	151.578	476.563	98.2019	276.674	78.7058	247.079	57.3995	233.182
30	46.9459	150.947	56.4586	76.1255	155.215	30.4715	615.63	516.908	36.849	216.022		232.326	346.784	278.735	593.798		252.34	57.4105	85.417	54.0805	273.152	427.789	121.681	201.891	103.62	185.956	70.3788	42.772	48.7585	372.683	205.335	380.433	113.214		77.7407	23.9892	91.2842	40.6949	274.314	420.389	225.491	481.055		270.9	185.071	93.8911	80.8284	47.8269	83.3748
40	44.9066	49.4425	29.9228	58.78	33.9798	207.377		384.648	24.5422	127.973		91.3169	207.825	161.833	78.4493		63.2742		42.8629	47.0907	41.3747	41.5707	34.6211	52.0288	292.088	69.7581	58.0059	87.6696	44.4098	44.8947		181.475	246.362		204.542		43.6554	32.5784	525.341	33.6667	46.9765	72.9424			27.5117	59.7726	229.908	161.442	33.8491
50	65.9659	30.3712	44.4981	71.9456	28.1689	57.295						233.238	26.5379	62.4216					60.1206					34.0441	556.592	121.918			28.7038	100.597		43.1817			134.964		36.8126		210.656	31.944	46.7522	56.9975				74.7118	276.853	426.9	118.994
60	28.2942	31.7436	36.5131		60.804														36.084							43.0962						79.8592					271.86			68.3869								62.5859	291.015
70	30.1916	46.0313			84.1705														58.1481							58.2955						42.6792								41.0406								98.2284	253.514
80					101.04														35.2391							82.8907														20.6481								66.2696	337.702
90					39.4693														127.084							271.245																						25.3879
100					20.62																					117.774																						215.843
110																																																32.3742
120
130
140
150
160
170
180
[truncated: 21 more columns]

## Sheet: Fig. 7a
7a		intensity mcherry +													intensity neg
	distance (um)	1	2	3	4	5	6	7	8	9	10	11	Average		1	2	3	4	5	6	7	8	9	10	11	Average		T-Test	distance (um)
	0	46.5924	15.868	65.0098	28.7846	48.6906	12.5784	18.7586	18.5378	35.4279	90.3867	16.0538	36.0626		4.23467	5.01135	4.88069	6.27074	15.7599	7.47544	6.45656	7.32598	5.6875	19.4617	5.59626	8.01461		0.0036127	0
	1	28.8373	21.3041	30.1827	22.392	76.2975	19.1219	13.0496	22.9483	35.0839	58.6776	5.00167	30.2633		0.837373	2.07957	0.83732	7.35523	11.0251	4.60387	5.92413	16.0255	8.86667	7.02757	20.6465	7.74808		0.00460618	1
	2	42.4721	22.1626	5.52633	38.1643	23.848	24.2126	6.82967	12.6546	9.45947	75.0787	7.00733	24.3105		0.862267	0.751673	1.06163	5.06009	5.0342	6.4534	3.18173	25.924	17.724	11.3705	25.0666	9.31729		0.0489801	2
	3	52.6127	41.5567	5.93153	19.2981	4.65413	21.8859	4.23346	19.811	6.04413	185.603	5.26047	33.3537		0.737133	0.60324	1.41009	2.18035	7.2418	2.93167	8.82947	9.34474	14.7745	1.98646	3.62676	4.87874		0.105781	3
	4	60.0396	72.5757	19.0035	18.6739	2.37227	30.0671	4.98976	13.1012	6.8976	18.3557	103.588	31.7876		4.06624	0.90252	0.724307	1.62128	1.69107	7.34073	2.36513	5.41666	20.761	2.91241	6.46021	4.93287		0.0218772	4
	5	24.2243	22.6373	8.20687	17.5736	6.90656	23.338	26.4625	11.8214	8.494	20.456	73.9188	22.1854		0.925994	1.87851	1.00609	2.4329	1.165	6.30787	4.91256	9.4213	19.1141	2.78203	5.59596	5.0493		0.0127123	5
	6	29.3285	12.6407	11.9753	35.5837	5.728	24.1271	7.42574	8.60766	7.0342	24.6071	49.5972	19.6959		1.5558	5.22914	0.235433	1.37221	1.46667	2.169	5.747	11.1743	6.55877	2.07763	8.73419	4.21092		0.00477348	6
	7	16.1745	17.4801	8.59553	8.58793	10.336	99.5693	5.61856	16.0727	11.1387	31.2591	11.4908	21.4839		0.634607	1.70845	2.53463	1.24787	0.157333	2.0808	5.406	8.04915	10.905	1.12811	7.89099	3.79481		0.054305	7
	8	22.2821	5.47327	10.4477	18.8209	7.2712	115.799	11.0375	9.11269	13.2651	51.4738	57.2671	29.2955		0.6925	0.841433	2.84697	0.43744	0.976	6.2394	6.2272	6.76611	14.0297	1.59675	7.08238	4.33963		0.0341161	8
	9	15.7471	3.81033	15.0069	100.241	5.47267	120.174	3.15817	15.4168	16.9223	188.495	137.373	56.5289		0.727993	4.33599	1.76059	3.36101	0.557333	0.8244	4.3762	27.63	5.53673	1.04166	22.4747	6.60242		0.0334037	9
	10	48.3021	2.0966	10.0699	91.3621	8.0424	25.1907	4.21418	14.831	10.7241	42.3237	11.8023	24.4508		0.716813	2.63934	1.51669	6.00727	1.42893	1.3728	3.56587	9.446	9.01506	1.40661	11.1702	4.3896		0.0330419	10
	11	57.5973	0.8435	7.63981	13.6246	6.57819	61.7193	3.86823	9.11724	10.0768	28.4783		19.9543		0.876344	8.62124	1.70728	10.1325	56.1999	3.55662	5.637	7.06749	4.54542	7.71159	10.0075	10.5512		0.281337	11
	12	24.3319	9.97767	11.9184	12.0295	1.53062	61.6457	6.1414	11.4323	24.8027	24.203		18.8013		1.7466	0.629133	4.01152	22.3778	10.4769	95.3351	1.69587	3.16815	5.30981	18.0199	12.7501	15.9564		0.775922	12
	13	40.9284	20.6285	21.1276	25.0325		38.2213	4.33264	10.0204	9.03627	19.6184		20.994		5.06547	0.601647	1.69677	2.11816	5.18113	23.5698	63.6619	1.86023	4.02188	12.4712	1.25695	11.0459		0.173998	13
	14	46.0937	8.82407	2.7892	185.751		23.3452	3.59711	7.98419	10.6439	26.9385		35.1074		0.931347	0.70386	1.20628	1.52919	2.86407	12.0165	87.8754	0.72644	11.294	7.15011	3.88124	11.8344		0.289609	14
	15	38.4456	12.7737	4.91827	39.3069		29.0075	5.53985	6.84455	176.644	33.8204		38.589		0.71724	0.89476	4.81085	0.963873	1.14953	3.23387	11.0869	1.94901	5.19433	5.5212	3.92501	3.58606		0.0864452	15
	16	22.8191	64.7818	60.3719	150.347		21.2236	23.8374	11.1277	44.7714	37.0035		48.4759		0.69648	0.767329	1.56767	0.249907	0.4314	13.7232	5.49767	1.08768	5.17664	8.15568	2.9062	3.65999		0.0130526	16
	17	57.5639	36.4993	21.4359	8.34463		12.7921		11.5715	5.81163	25.7881		22.4759		0.94845	3.6748	3.20047	0.978544	0.712688	22.9791	1.38131	4.54077	2.94345	5.46639	4.50301	4.66627		0.0237319	17
	18	49.1534	33.5999	12.5175	2.75653		15.9109		12.0131	7.46227	18.7883		19.0252		0.86618	0.52516	1.43256	1.24761	2.6518	7.4346	3.97367	3.1263	4.34324	5.9197	5.71741	3.38529		0.022689	18
	19	48.8574	72.616	6.561	6.28775		16.3827		19.0578	9.996	15.2551		24.3767		1.62355	0.652308	1.23319	0.46908	1.6668	12.7129	1.10927	9.21701	4.10244	8.9453	9.82253	4.68676		0.052125	19
	20	48.0711		6.02587			12.9507		10.8857	20.6615	17.7829		19.3963		4.97481	0.707213	1.75049	2.07448	0.4874	6.6016	3.07273	4.49081	7.73213	6.97785	2.55751	3.76609		0.0504949	20
7a		intensity mcherry +															intensity neg
	distance (um)	1	2	3	4	5	6	7	8	9	10	11	12	Average			1	2	3	4	5	6	7	8	9	10	11	12	Average		T-Test	distance (um)
	0	15.5138	8.0277	16.2147	69.4717	9.5341	5.3588	9.1	28.133	50.0807	21.7289	16.5297	25.8365	22.9608			33.9077	1.9223	1.8773	12.2735	5.5886	4.2916	10.261	2.6291	19.4937	3.2877	8.766	7.3445	9.30358		0.0401639	0
	1	14.7317	9.959	10.6794	5.81289	6.64478	5.37856	5.44444	9.82689	54.6748	20.0279	7.35833	33.5334	15.3393			10.5088	1.08567	1.77489	12.0043	3.10211	4.47633	14.4558	1.00656	6.81144	2.03233	2.75067	6.14811	5.51308		0.0465657	1
	2	15.767	7.10456	6.20833	9.31467	4.02967	6.03122	6.66667	7.69678	47.8779	18.73	5.61833	31.2639	13.8591			4.12678	3.63656	1.37689	4.59467	6.71378	1.89133	16.6912	3.80767	9.63189	2.54522	3.81667	1.636	5.03906		0.0465852	2
	3	14.6783	6.68356	4.72722	19.1931	3.10178	9.53367	2.66667	8.43378	19.8719	25.4328	16.2687	55.246	15.4865			4.382	0.825444	2.93183	7.81289	6.21122	3.598	7.05511	1.13611	6.96067	5.63078	4.63867	1.82722	4.4175		0.0233274	3
	4	17.4289	13.6237	4.98567	20.0467	3.74822	39.7227	5	9.08333	10.8464	26.9324	20.6526	6.31056	14.8651			11.3901	0.915	6.78744	2.441	2.52578	3.425	3.58289	4.73222	13.2179	1.99211	2.58822	4.67311	4.8559		0.00903936	4
	5	28.3782	16.868	10.0418	5.05144	3.95778	31.2838	3.33333	3.05567	10.1114	19.5371	10.5927	9.71456	12.6605			4.45033	1.08367	3.41378	4.01778	2.63422	15.3318	3.046	6.33511	7.76511	2.79489	3.40433	2.51722	4.73285		0.0176351	5
	6	21.9065	5.19136	6.97355	10.4434	21.9055	8.33473	4.10573	4.43355	58.6849	16.0385	18.5105	22.036	16.547			10.6524	5.38927	10.9806	13.8849	9.10309	2.57036	1.848	5.85091	22.8733	4.94455	6.47345	2.50845	8.08994		0.0915261	6
	7	21.934	5.30633	7.69711	9.67667	25.3008	7.62067	4.25444	5.003	43.78	16.3284	16.5162	24.3318	15.6458			11.2049	6.12622	12.2143	15.8362	9.056	2.44533	2.10144	4.42789	22.1746	5.12611	6.93589	2.26789	8.3264		0.0728931	7
	8	13.579	1.47478	4.31789	10.4031	17.1551	5.17422	2.63767	4.99822	50.0958	8.868	19.2877	18.9269	13.0765			15.4096	1.65456	8.45333	6.83356	9.72556	3.34322	0.620889	8.76222	13.1553	2.82056	3.85189	3.121	6.47931		0.126931	8
	9	12.7047	1.7653	6.2763	21.3792	25.5809	3.4151	3.7605	10.3614	17.6084	15.4857	14.2554	82.0938	17.8906			9.1424	2.0646	4.4598	7.1951	13.8502	3.8903	0.6956	6.596	6.081	4.099	3.2424	1.7218	5.25318		0.0688646	9
	10	15.6966	4.91567	83.4641	31.8372	83.1102	3.98289	3.34222	6.96111	50.2477	19.8146	13.6176	51.1158	30.6755			3.40944	5.40733	3.55289	7.98967	6.78167	5.00044	2.10144	2.39911	10.4594	3.39333	3.13778	3.00356	4.71968		0.0114088	10
	11	26.9661	5.62356	20.0761	7.74878	14.1663	4.43989	5.86733	4.88322	18.9209	22.7923	10.0404	14.7063	13.0193			10.2987	6.72367	0.789111	5.84756	5.12611	4.33789	3.62833	22.7902	3.03467	2.99078	2.74633	2.17744	5.87423		0.0190967	11
	12	11.6441	25.3856	1.56344	11.8939	14.8084	3.79978	8.14567	1.31811	16.7867	30.3951	26.6558	10.7052	13.5918			21.2738	18.3573	2.47622	2.88044	5.72944	3.38222	8.00333	12.6138	2.44233	9.31844	4.177	1.60378	7.68818		0.0972626	12
	13	58.2814	38.4204	10.3076	13.124	10.3691	6.13667	12.4253	2.58567	42.1871	24.217	42.7359	5.90044	22.2242			16.1808	3.67478	2.78256	1.08911	7.35378	2.73111	10.173	13.2903	3.12233	12.66	1.36878	1.22433	6.30424		0.013422	13
	14	60.2177	7.75511	17.4439	17.4256	2.366	4.68844	16.239	2.263	18.3391	19.8273	18.5662	7.64667	16.0648			13.1584	2.89144	3.00767	3.089	5.33933	2.73778	15.5087	11.9479	7.09956	17.5352	2.98944	0.414889	7.14328		0.0822443	14
	15	24.5253	17.6639	23.7336	10.5233	3.52767	4.06611	13.4457	2.20178	16.5541	14.7348	12.3578	7.78944	12.5936			4.77433	5.12733	4.11478	6.40089	3.77578	5.76889	18.7369	19.7696	3.59056	17.6843	2.66711	0.576444	7.74891		0.109421	15
	16	13.7818	13.5486	10.2724	4.41111	17.3271	27.1249	18.1018	5.26433	52.3116	11.723	15.8909	3.86644	16.1353			13.5393	8.01856	1.69533	10.3624	1.24722	8.09556	17.247	9.73022	6.22356	27.8882	1.05689	1.89933	8.91697		0.120655	16
	17	9.77633	43.5336	154.098	7.23	6.63922	42.6923	15.4662	7.66633	27.8934	17.2308	17.5533	4.14533	29.4937			4.91344	3.97356	1.79711	16.3392	4.26056	5.44667	15.2744	19.7612	2.82244	6.95989	1.17922	75.7122	13.2033		0.24058	17
	18	179.666	173.937	21.2265	5.915	12.6089	11.3063	14.0723	5.53	11.4144	12.659	29.8393	3.0286	40.1004			2.2494	11.4534	3.5444	13.0831	1.8701	6.756	4.7181	49.859	3.7741	3.0769	4.3212	125.518	19.1853		0.338893	18
	19	88.7601	139.882	4.243	8.90778	12.6677	9.42222	15.7819	4.25233	9.86522	13.379	18.0624	5.43422	27.5548			4.198	13.343	4.44356	4.385	6.40122	5.87556	1.19722	50.5327	3.43667	0.248111	3.78267	1.50111	8.27873		0.15567	19
	20	9.46844	81.6836	5.04478	13.3293	7.97178	12.3778	14.793	2.30289	6.87033	23.7044	4.36156	7.12567	15.7528			2.15333	8.534	6.08811	8.17022	6.873	9.61778	1.90989	10.4992	4.51022	1.62311	1.57933	3.16944	5.39397		0.126752	20
	21	4.92567	133.882	6.78922	5.81433	9.35144	6.26433	21.6997	3.38556	9.12889	24.0388	2.81211	4.59856	19.3908			3.65233	8.05889	3.34444	3.26744	2.95956	3.34444	1.42767	4.14456	3.41311	0.870333	2.99111	38.3853	6.3216		0.256501	21
	22	3.657	72.7579	5.19356	5.36256	4.69956	10.0798	11.1351	3.065	11.0141	30.2349	5.23111	4.52756	13.9132			8.85933	10.9058	2.41556	5.041	1.28267	3.036	1.53556	5.10467	3.71867	0.946333	2.32978	65.704	9.23994		0.553547	22
	23	9.61267	67.9204	0.239	2.83878	5.52233	7.91956	6.63544	6.72333	13.9554	71.16	10.1053	11.017	17.8041			3.93467	3.51211	2.38	5.05867	3.962	2.45389	3.14222	3.92111	2.69022	0.585778	4.08444	1.75133	3.12304		0.0618213	23
	24	41.6734	141.943	1.06044	5.60389	7.83867	8.18933	7.08278	7.73011	13.3726	32.7788	26.4487	5.13033	24.9044			3.61289	3.49578	2.20444	10.9108	8.35044	7.12244	1.817	2.90611	2.64244	0.364444	8.51889	2.64311	4.54906		0.0983212	24
	25	17.1411	54.2079	14.3852	8.85522	15.4054	4.92	6.83822	4.54589	11.8001	27.8663	26.6174	8.23344	16.7347			8.79922	7.14489	1.77778	4.25744	9.56759	5.11989	1.61178	4.16289	3.61478	0.957111	6.02089	3.32811	4.69686		0.0132873	25
	26	16.8096	46.6539	3.98256	3.84267	14.7351	15.7778	7.24389	10.8454	12.3759	19.6846	25.9228	10.0556	15.6608			6.63267	8.25444	0.397778	12.5894	2.63222	9.92078	1.21356	3.88222	3.49944	2.31856	5.48633	3.98167	5.06743		0.0101013	26
	27	10.3757	7.88267	9.14022	4.44844	19.8731	4.84778	4.15022	12.6208	8.24111	45.8496	37.5872	90.531	21.2956			1.284	3.97267	1.11111	21.4688	3.97644	6.18556	3.22322	5.18067	2.02111	3.57556	1.75	22.7599	6.37575		0.0748932	27
	28	105.431	5.1684	3.8078	67.1217	10.4013	6.356	4.0801	5.7039	13.6884	25.2406	45.819	40.7093	27.794			4.1589	4.177	4.116	34.1561	3.6656	3.6962	7.1598	3.2361	3.193	51.4827	3.7424	134.5	21.4403		0.665538	28
	29	57.2971	8.558	6.93856	80.845	16.9352	10.8022	13.2244	8.64633	33.3012	20.5027	69.6633	8.59356	27.9423			4.12678	4.57356	6.91778	25.279	10.6893	4.571	8.35344	2.115	3.73256	0.578889	4.51844	14.2751	7.47757		0.0227014	29
	30	61.5971	4.19278	1.06167	2.56689	13.5447	49.1611	5.96722	106.251	51.7273	75.1367	88.2373	8.83744	39.0234			1.28378	3.70333	1.15678	17.7536	3.72078	5.31578	12.7468	0.958778	12.7764	0.75513	5.03711	1.883	5.59094		0.0108217	30
	31	39.0872	3.193	1.33544	7.27311	5.57822	16.3989	5.11156	12.1818	20.1442	88.1464	65.7921	7.43722	22.6399			5.49578	13.4313	1.23411	18.6038	3.93011	6.26367	1.69833	2.01133	9.18478	1.66044	2.06967	0.865444	5.5374		0.0585487	31
	32	19.4314	3.36478	1.17378	94.3346	6.53467	16.8356	2.85344	1.06456	13.0747	145.291	57.5632	4.00356	30.4604			2.94744	19.6013	2.17133	9.48389	1.026	22.3916	3.41367	1.36222	5.91244	0.790111	2.246	1.61756	6.0803		0.0948037	32
	33	15.0151	3.68967	1.45344	123.731	6.88156	12.9911	14.9794	8.06611	48.7299	34.0427	24.3491	17.3847	25.9428			2.48644	7.436	4.89556	10.8698	4.70189	11.9393	7.13022	2.49833	3.976	2.05811	3.40122	0.858111	5.18758		0.0561432	33
	34	38.4776	2.35389	2.33144	3.17233	4.82856	10.9237	10.2812	6.76978	44.3167	44.5773	18.3433	23.4889	17.4887			1.479	6.10333	1.385	8.68778	5.444	8.385	6.20956	1.04622	6.154	2.17989	1.925	0.537889	4.12806		0.0171699	34
	35	48.9714	4.30322	2.92678	1.91189	4.73378	12.2329	4.28022	5.57744	17.8323	69.3106	12.7977	16.7479	16.8022			37.5218	14.9889	1.25022	9.19589	13.0827	3.89456	16.3613	2.96956	8.62311	1.81089	1.02333	1.569	9.3576		0.287214	35
	36	15.0248	7.71489	12.091	1.41789	8.195	9.71856	4.77011	3.41922	14.7883	128.597	8.176	6.68856	18.3835			4.36689	10.3444	1.92178	5.90122	16.0792	4.01922	5.91444	1.33133	8.48467	5.94922	2.91867	2.47456	5.80881		0.241052	36
	37	88.7482	32.1384	24.655	0.386	5.4943	5.4921	6.8569	3.7057	17.6697	25.6921	5.147	4.3961	18.3651			0.895	3.469	4.2567	3.7746	31.0396	1.9009	1.9299	1.3516	3.372	3.1331	2.6523	1.3554	4.92751		0.0944441	37
	38	61.264	5.20756	13.3441	0.829222	8.11933	5.00322	4.57133	10.0026	12.5278	38.1367	25.4322	11.4316	16.3225			1.18433	3.16111	61.1719	2.25133	25.478	1.54878	2.18222	1.54411	3.40789	0.370778	1.49189	1.655	8.78728		0.30761	38
	39	32.4764	128.578	5.15867	0.819778	9.15189	5.579	5.30089	9.68578	16.6614	21.8244	9.08578	49.748	24.5059			1.886	5.95	3.12267	5.63256	5.19233	0.371778	1.84378	1.443	8.07156	1.53111	4.19867	3.22056	3.53867		0.0664766	39
	40	222.221	12.4777	8.426	2.25678	8.10356	11.8114	10.7883	34.8077	9.24067	17.1873	8.53811	1.83422	28.9744			1.00944	2.25667	3.87556	4.82111	5.01222	2.12044	4.05367	3.47444	9.29367	4.20967	1.40611	1.55233	3.59044		0.180395	40
	41	104.885	4.11122	10.582	2.63544	18.9371	18.6318	26.6719	1.724	99.5894	19.7668	19.0643	11.1767	28.148			2.02367	2.33333	2.67044	2.59222	9.00756	1.57067	7.77067	1.426	7.23333	1.797	1.03533	0.486111	3.32886		0.0340268	41
	42	56.41	39.978	3.09467	1.34433	55.4899	11.5549	8.87067	3.16989	135.856	51.5819	33.0453	3.47644	33.656			4.60733	3.92333	2.35833	33.8476	6.10511	1.14978	3.15956	1.43878	5.75911	5.27656	1.19389	1.78244	5.88348		0.0329939	42
	43	16.123	22.1309	2.995	1.24978	24.2439	11.6614	3.92322	5.30878	12.803	168.768	8.07411	3.46956	23.3959			1.321	10.5522	5.38822	30.4141	5.95356	2.22467	1.39133	2.10611	7.13411	5.95122	2.19044	2.60233	6.43578		0.236681	43
	44	25.8302	23.7487	4.21478	3.11622	6.15667	14.423	4.30456	3.95689	20.6514	29.6987	12.787	3.07578	12.6637			3.43478	8.75511	2.11556	4.26578	8.267	7.19767	4.67311	6.81733	12.3731	7.47644	1.68767	2.02789	5.75762		0.0398243	44
	45	34.044	4.91167	3.18167	2.51378	4.47044	6.04644	6.17633	6.51378	53.4207	38.2603	7.342	4.28344	14.2637			1.16611	2.16089	2.26111	2.14278	10.1048	5.108	5.60944	8.21844	13.3671	18.8494	2.96256	1.34489	6.10796		0.143183	45
	46	24.508	3.698	4.02889	9.05156	9.27311	19.653	2.45944	11.5594	15.0961	33.7804	2.58156	23.1083	13.2332			6.412	4.97122	6.78022	5.39633	13.7134	2.76944	6.46478	11.5269	34.2208	14.9796	2.28844	2.26622	9.31578		0.326334	46
	47	22.5162	6.818	2.7161	182.742	70.4386	11.2118	11.8849	11.7354	37.5821	25.8494	7.0514	10.803	33.4457			2.363	72.6361	6.2499	7.7293	10.5109	3.4914	2.6329	1.8252	34.7043	1.5127	2.6059	6.1672	12.7024		0.20954	47
	48	21.9964	7.607	7.64411	3.92889	46.24	3.73489	27.9977	2.44744	78.2357	22.7488	5.24933	15.3998	20.2692			3.43178	23.739	3.23067	1.95056	6.99744	8.43611	0.659444	1.50178	17.2909	1.653	3.81689	2.88811	6.29964		0.0600577	48
	49	15.5816	14.4089	9.878	3.53156	3.35633	4.90956	15.2553	2.71933	53.8052	59.9996	8.39389	10.9713	16.9009			3.84256	11.664	1.64933	1.04789	11.1332	7.40944	4.42711	1.676	22.6962	2.37442	7.44156	3.76333	6.59376		0.101154	49
	50	62.5083	10.9757	11.0104	1.56422	9.32144	6.12533	46.9103	1.19589	8.47667	64.3979	6.93256	7.30522	19.727			9.18944	4.81144	2.44167	3.64989	9.54811	21.2759	3.25633	0.928889	6.16389	0.347889	13.0581	2.16244	6.40283		0.0816877	50
	51	15.4031	28.5093	10.3562	3.70878	18.7563	5.40633	27.5914	3.32856	8.39533	44.0499	4.46967	15.8392	15.4845			13.8951	2.39878	2.187	2.82911	4.90711	7.41867	0.442111	4.79889	4.75789	1.10644	186.367	9.31389	20.0352		0.775207	51
	52	16.3054	185.237	17.7336	2.66767	13.9552	7.98422	15.057	3.89678	13.6008	28.9483	2.35711	17.2009	27.0786			6.43033	5.33811	1.08711	11.862	12.4183	19.8256	2.13256	5.21567	8.89656	1.96611	105.301	4.11522	15.3824		0.494354	52
	53	50.0954	11.5127	19.0436	2.141	15.0279	13.2602	11.1973	7.56778	16.7903	29.0563	7.60178	34.6946	18.1657			2.22489	6.44556	7.79956	4.28856	22.623	2.82178	0.634	1.43167	4.921	0.950444	16.6258	5.30678	6.33942		0.0154487	53
	54	38.1959	3.36944	14.3503	2.29	14.3881	27.0932	21.6511	7.61556	13.7296	52.598	6.34089	7.07133	17.3911			6.83844	5.79133	5.21978	0.869222	7.39922	0.742111	1.51378	3.56867	10.17	0.543111	5.28433	5.57078	4.45923		0.0140459	54
	55	17.3617	5.21044	4.22522	167.921	13.5648	12.5689	32.5924	5.85433	19.6858	33.5433	112.055	12.0253	36.384			4.24522	6.977	4.29989	1.50089	4.247	1.22767	2.23356	12.781	6.05911	0.357	3.74022	2.31633	4.16541		0.0503035	55
	56	14.0088	2.1064	4.2719	45.9886	7.9268	17.1366	20.4003	7.4709	26.1874	27.0433	22.6072	24.7963	18.3287			1.4273	11.421	7.3055	5.2613	30.1548	1.4845	5.3525	3.8817	11.0367	2.1048	4.8606	4.7053	7.41633		0.018374	56
	57	16.0493	0.340556	20.9059	12.6666	5.48422	5.95211	14.8051	3.13078	20.6531	32.9663	8.28178	11.5842	12.735			2.63944	5.91256	1.71722	1.30589	22.6919	2.76767	3.45811	3.71622	9.93356	1.61589	4.56211	3.06878	5.28244		0.0288923	57
	58	20.0839	1.16856	8.58167	1.00511	8.72878	4.43111	18.9064	3.43544	6.97844	69.2186	0.619111	4.84078	12.3332			8.28067	6.66967	1.59956	1.83656	10.2424	1.68433	1.97289	3.29722	5.945	1.56744	5.14089	3.82944	4.33884		0.176928	58
	59	21.1274	15.599	16.6987	1.94044	19.8089	8.17811	17.4272	11.3881	6.59478	22.5647	123.789	6.488	22.6337			2.45267	9.96744	3.467	1.65511	8.35133	1.30556	2.83122	9.10933	9.92533	2.82956	4.386	2.57144	4.90433		0.0865356	59
	60	24.8157	239.77	9.52922	0.926111	24.4128	9.38278	19.4089	7.98311	19.2876	16.3536	26.9672	25.3986	35.3529			5.35733	20.9867	2.63256	5.915	19.911	1.75222	2.127	15.0001	9.11311	2.47144	15.0231	2.31022	8.54998		0.182185	60
	61	24.9007	58.8549	11.8854	4.81389	25.1066	8.11089	12.0167	6.17022	14.034	10.3926	7.06822	62.4997	20.4878			6.05478	10.7908	1.52022	7.93022	7.49556	85.0807	2.85933	14.9859	10.5308	16.6036	4.38633	3.11878	14.2797		0.484738	61
	62	27.7683	8.93122	13.3338	23.2081	33.6812	8.26444	21.1253	4.28533	9.71533	12.9583	19.5191	35.2832	18.1728			4.97956	3.46689	2.91122	6.93333	9.82011	100.489	0.839667	12.8031	12.8453	6.00633	6.64478	3.27144	14.2509		0.649775	62
	63	34.2267	4.27567	8.46989	6.924	42.4566	3.11678	11.3669	11.2961	13.7562	9.969	3.57933	62.8677	17.6921			3.03267	7.25967	2.27967	1.58211	5.91933	1.24756	2.03989	12.147	2.60433	2.49356	3.65956	2.78422	3.9208		0.0281523	63
	64	51.3679	5.49178	56.6619	8.22422	36.532	6.31856	12.9141	5.80567	15.7654		1.41589	209.304	37.2546			7.71733	2.95089	2.43589	0.943444	6.42989	2.79389	3.17511	1.07067	4.97044	1.52789	2.90056	2.90244	3.3182		0.0914267	64
	65	31.4487	2.00256	2.83067	10.2221	27.2072	7.30533	10.0719	4.08533	13.6846		2.27	20.243	11.9428			23.6976	3.50267	17.3528	1.52289	18.5238	10.9909	2.41789	1.59389	7.94867	3.25889	5.04578	4.58056	8.36969		0.357284	65
	66	31.4816	3.54	6.9907	88.2501	11.6041	25.7173	4.6408	2.4686	46.4126		1.7467	11.7067	21.3236			26.9026	2.851	5.6517	4.1261	9.8134	14.5321	2.53	0.7072	9.9945	6.3589	84.5324	4.4553	14.3713		0.511354	66
	67	37.3094	2.40556	3.23422	18.7549	8.91033	7.01256	47.2847	5.15056	83.4637		4.94767	9.67344	20.7406			58.7277	13.099	3.27811	2.39867	9.51778	30.343	5.50944	2.36733	18.1247	8.50044	10.8326	2.91078	13.8008		0.452157	67
	68	31.092	23.1222	11.5862	4.23844	15.4551	5.99633	11.1541	6.81833	34.5602		42.6949	8.19311	17.7192			60.6106	8.21189	4.80767	2.40689	6.15656	37.5476	4.65322	1.04347	23.6896	4.27378	8.30144	4.34811	13.8376		0.56086	68
	69	37.5012	10.2111	9.95956	4.235	38.6164	8.58233	4.24433	30.4488	26.3632		1.57478	6.495	16.2029			37.3633	3.80811	3.81922	3.24511	10.3418	16.3971	6.29311	0.674	23.184	1.62678	4.23289	6.23578	9.76844		0.238718	69
	70	64.0046	12.1444	8.46222	8.18367	32.4832	6.33778	14.4764	25.1131	28.1479		1.51778	5.55989	18.7665			37.8779	6.962	5.58556	11.0111	4.55278	20.4181	9.05644	2.81289	7.52922	0.926444	2.35244	5.548	9.55274		0.157683	70
	71	29.5828	1.89444	12.8344	29.6114	16.4717	8.11233	9.26456	1.58611	24.0982		4.37	8.61278	13.3126			31.3111	7.25111	2.21167	19.4083	4.32667	13.5638	6.44789	3.62367	15.0957	1.07978	3.86589	5.82944	9.50125		0.356441	71
	72	22.131	2.40878	24.1772	14.1934	12.837	11.7458	5.22767	1.60444	9.168		2.83278	16.67	11.1815			33.829	1.927	4.20833	5.11456	11.1359	18.2336	3.54267	8.19178	16.5717	1.95022	3.40844	5.40111	9.45952		0.636774	72
	73	10.6171	0.939444	5.66089	17.3323	11.3202	59.1074	4.85656	4.378	6.64622		2.85011	8.03011	11.9762			19.9369	0.808333	1.474	5.06433	17.105	16.4988	3.27511	1.81522	30.7246	1.03822	4.18744	1.48611	8.61783		0.562457	73
	74	65.8886	4.51911	17.9322	3.25589	4.81089	28.5091	11.3071	7.897	9.09211		2.08133	15.4022	15.5178			10.3177	1.90311	6.31756	4.18511	24.9123	11.3076	1.31522	5.65556	22.2494	2.086	1.58489	2.03989	7.82286		0.223313	74
	75	43.8898	194.877	21.1799	4.3842	9.4672	15.2829	12.7034	15.0861	7.955		9.5929	53.3443	35.2512			10.0084	4.583	3.2237	26.7654	40.8512	32.1518	1.9853	14.0552	22.4119	2.6038	2.3337	2.2561	13.6025		0.231107	75
	76	9.31	68.1428	10.7134	8.51267	27.0284	13.8232	6.61233	6.61022	16.9794		27.0677	15.6608	19.1328			11.271	1.57256	3.48667	30.5599	74.4484	50.0036	1.88522	14.4798	28.0183	1.133	2.14356	1.48011	18.3735		0.930897	76
	77	14.281	1.39944	19.0899	18.982	9.676	10.2721	9.37333	6.09133	44.539		11.9081	108.113	23.066			9.58967	2.28578	41.3854	6.45744	23.0784	2.93378	8.14789	27.5252	31.4284	5.67122	2.705	2.47422	13.6402		0.360202	77
	78	24.6852	2.58156	7.93411	12.6731	6.04167	5.08856	18.9661	6.42022	28.5361		7.92967	87.0926	18.9044			6.03178	7.27111	51.4669	29.9309	18.9777	127.578	1.98244	40.7881	15.5748	6.16833	7.51656	1.706	26.2494		0.567146	78
	79	15.9136	5.58889	12.6164	13.5692	15.972	7.93456	40.0738	2.08278	21.316		10.3491	38.4907	16.7188			12.4309	13.6988	14.2337	46.2448	20.0136	163.359	4.00511	16.6254	15.5571	1.73767	6.28778	1.45744	26.3043		0.4888	79
	80	21.6538	6.61911	17.0659	48.7967	12.6431	8.19167	12.3508	1.43089	38.398		9.30233	11.8329	17.1168			3.41122	12.2471	4.35756	9.42367	15.5049	11.9381	1.19478	18.2911	10.9851	1.12756	3.99144	2.194	7.88888		0.0678808	80
	81	26.7298	5.23633	29.6893	40.1211	5.56933	6.51456	19.7726	1.06144	66.582		4.73811	13.189	19.9276			1.473	10.7023	24.0519	6.26222	8.54689	7.95689	1.32689	14.7522	15.3769	1.94567	4.48222	1.10633	8.16529		0.087605	81
	82	21.9184	2.489	13.969	8.73111	8.53633	6.98044	15.2472	1.57489	45.2834		5.23722	13.8993	13.0788			0.992222	22.6011	27.9951	4.87344	5.53967	6.43233	2.91933	23.5374	17.2314	1.67844	12.0224	1.49167	10.6096		0.601548	82
	83	31.8	4.18478	18.1384	7.68222	7.41556	7.50278	2.61422	8.12244	15.5887		8.19178	11.3899	11.1483			0.955556	3.80689	34.6314	2.20278	5.81633	1.718	7.196	14.5389	14.8813	2.76833	5.01833	2.62756	8.01345		0.407898	83
	84	30.9111	2.155	10.6719	32.5961	6.82767	2.62067	2.99511	4.124	15.0829		4.04822	18.1986	11.8392			2.93322	25.0786	34.3897	0.247	3.31222	0.968778	4.17244	19.9282	13.7324	3.353	10.8586	4.34967	10.277		0.738547	84
	85	24.9771	3.3491	21.6083	52.1724	5.9114	10.7667	3.5381	2.9167	33.0298		33.6735	17.9511	19.0813			1.388	5.3839	29.6303	1.107	2.8866	2.4966	0.4459	16.4181	4.2494	1.8904	6.2625	3.8672	6.33549		0.031996	85
	86	17.7818	5.91667	15.1056	4.92844	5.06533	3.86422	10.5846	3.03122	94.8869		45.242	11.5256	19.812			4.69822	4.05822	21.4857	1.27522	3.56611	1.423	3.575	10.1627	2.63322	2.50689	2.57144	5.63011	5.29881		0.11584	86
	87	21.4611	2.27422	7.06167	14.0799	6.51578	4.23556	5.83589	3.377	88.6628		243.604	9.28156	36.9445			4.82367	6.65533	10.6954	1.23622	5.10578	2.264	4.99178	6.17744	1.83378	0.816778	3.56011	9.036	4.76636		0.173962	87
	88	23.8327	11.3544	8.32411	8.18022	12.8356	4.20878	16.7431	3.95689	34.9479		86.1777	20.5857	21.0134			3.40378	5.30322	5.75633	1.03922	11.2782	4.51278	3.33267	3.14878	2.55856	3.62389	11.4968	8.37356	5.31898		0.0520571	88
	89	16.8179	12.519	11.2943	21.9579	11.4781	8.36556	12.7678	2.179	17.2441		12.812	11.3062	12.6129			4.90711	12.2752	6.39778	0.867222	30.8049	7.84767	4.77078	1.03022	3.826	0.339111	11.172	1.89978	7.17815		0.0739503	89
	90	18.5331	3.15333	26.702	32.3123	9.76256	12.5168	31.4181	5.90878	10.5631		59.0803	10.8953	20.0769			4.881	2.138	12.3044	1.18211	13.5522	27.0436	7.13833	2.55633	7.16356	1.40911	43.3627	5.80689	10.7115		0.142834	90
	91	22.655	5.94833	21.6967	17.1849	11.9734	14.1202	128.656	3.56344	21.1761		12.3128	7.59133	24.2617			4.68444	8.08944	4.62278	1.06889	8.35411	193.03	6.79467	116.316	13.3742	0.873111	14.8448	2.17167	31.1854		0.737556	91
	92	69.6612	2.80467	23.6923	9.55078	13.1561	11.79	68.6784	5.13367	28.0117		5.05744	7.35456	22.2628			9.80367	6.71211	1.43389	13.4344	12.1439	54.5882	12.3873	121.334	130.425	0.750333	64.2942	3.68933	35.9164		0.386825	92
	93	28.9488	4.18089	21.5536	1.54322	18.6648	10.7511	11.7089	22.3624	42.7929		11.2591	9.08422	16.6227			9.19233	4.42978	2.42711	3.856	11.0522	11.9433	5.508	3.58289	17.907	2.01033	41.0521	2.41189	9.61442		0.159994	93
	94	16.4481	2.9596	22.023	3.4562	47.5105	1.846	6.4093	8.6664	28.9009		31.2742	11.6791	16.4703			11.5153	6.6053	144.591	2.1846	12.784	8.4975	5.2824	7.2399	10.8746	4.9279	3.0537	2.9835	18.3783		0.879171	94
	95	19.3476	5.47622	50.7047	15.1064	48.6064	3.93667	6.93489	4.79189	30.0592		3.096	11.4166	18.1342			17.8469	9.12722	16.6599	1.87433	18.3703	12.6497	2.30967	3.637	33.3968	14.3849	1.366	2.31589	11.1615		0.261849	95
	96	16.7428	5.582	29.7931	9.26778	9.06978	12.1833	3.79589	8.71011	10.7922		61.2707	10.7658	16.1794			12.306	17.8098	1.72611	3.49811	9.99978	15.1159	2.70278	6.67356	66.0278	31.9598	69.8319	2.43322	20.0071		0.658155	96
	97	17.4449	2.34867	17.5408	5.02644	7.36844	32.9411	16.6506	10.2223	8.541		28.0501	6.54267	13.8797			15.0691	12.6262	7.623	4.30344	12.344	16.8562	3.14244	2.27222	11.6781	26.3677	49.4943	2.70022	13.7064		0.97176	97
	98	20.8023	2.93667	17.6707	14.9767	11.3753	16.8717	16.904	16.3213	7.73211		188.953	8.78556	29.3936			12.2693	4.76056	4.09911	7.84456	6.785	15.208	2.57222	4.51333	6.23144	48.8699	6.09611	2.19733	10.1206		0.26606	98
	99	18.6748	2.86433	19.4583	9.99778	14.2946	7.23489	4.94178	10.5676	6.05267		28.8763	20.8161	13.0708			13.8472	12.3231	1.42367	3.69333	4.77256	7.812	7.53178	3.11611	1.92033	142.727	7.49722	2.17	17.4028		0.717831	99
	100	25.4498	0.856222	13.8	10.1912	4.89711	6.12656	7.97	3.85967	4.32122		4.10567	12.1133	8.51734			16.2614	27.4558	2.17756	2.75556	3.96067	7.47622	4.27367	2.37289	4.32956	35.6577	4.33444	1.35744	9.36774		0.827078	100

## Sheet: Fig. 7b
7b
somatic DCX
		1 DIV mCherry
			mean			mean
		1	36.456		1	28.777	T-Test	0.6665
		2	22.393		2	33.698
		3	25.499		3	33.696
		4	24.896		4	36.827
		5	37.647		5	45.687
		6	85.443		6	44.718
		7	40.226		7	47.025
		8	39.387		8	36.603
		9	40.917		9	34.92
		10	59.089		10	36.978
		Average	41.1953		Average	37.8929

## Sheet: Fig. 7b1
7b1
somatic DCX
		3 DIV mCherry
			mean			mean
		1	24.041		1	48.077	T-Test	0.0400
		2	32.233		2	45.451
		3	25.813		3	39.039
		4	40.724		4	52.669
		5	37.7		5	43.831
		6	21.983		6	45.754
		7	19.575		7	57.633
		8	24.344		8	28.482
		9	21.223		9	33.691
		Average	27.5151		Average	43.8474

## Sheet: Fig. 7e
7e
	Sample	ctrl	expression	expression SEM	corrected expression SEM	mean cq	cq SEM
	mcherry-	*	1	0.21399	0.21399	29.31	0.20567
	mcherry+		0.27275	0.06301	0.06301	30.81	0.23085
	mcherry-	*	1	0.13645	0.13645	28.65	0.05841
	mcherry+		0.97686	0.18655	0.18655	28.31	0.13458
	mcherry-	*	N/A	N/A	N/A	29.48	0.188
	mcherry+		N/A	N/A	N/A	29.11	0.2404

## Sheet: Fig. 8a
quantifying Onecut3 signal intensity
	animal E1		2L				2R				4La				4Ra				4Lb				4Rb
			area	mean	mean/area		area	mean	mean/area		area	mean	mean/area		area	mean	mean/area		area	mean	mean/area		area	mean	mean/area
		1	45.669	1565.16	34.2718	1	46.746	513.824	10.9918	1	132.944	1380.09	10.381	1	71.396	1979.88	27.7309	1	60.669	1670.07	27.5276	1	66.12	1063.27	16.081
		2	45.669	1251.11	27.3953	2	46.746	492.997	10.5463	2	58.735	1738.76	29.6035	2	83.09	2389.51	28.758	2	60.669	1087.69	17.9283	2	66.12	1150.7	17.4032
		3	45.669	1169.13	25.6001	3	46.746	446.562	9.55295	3	54.163	759.102	14.0151	3	83.09	1641.19	19.7519	3	60.669	1404.59	23.1516	3	66.12	1330.79	20.1269
		4	45.669	761.676	16.6782	4	46.746	511.806	10.9487	4	54.163	2107.94	38.9184	4	83.09	1454.57	17.506	4	66.12	592.263	8.9574	4	66.12	674.086	10.1949
		5	45.669	1011.68	22.1524	5	46.746	456.407	9.76355	5	54.163	914.424	16.8828	5	83.09	1832.74	22.0573	5	66.12	861.169	13.0243	5	66.12	570.819	8.63308
		6	45.669	1226.95	26.8661	6	46.746	602.376	12.8862	6	54.163	1580.97	29.1891	6	83.09	1276.43	15.362	6	66.12	1472.76	22.274	6	66.12	777.38	11.7571
		7	45.669	1582.94	34.6612	7	42.825	497.311	11.6126	7	54.163	1106.22	20.4239	7	83.09	1276.02	15.3571	7	66.12	706.215	10.6808	7	66.12	1089.04	16.4706
		8	45.669	930.581	20.3766	8	42.825	459.477	10.7292	8	54.163	1317.96	24.3332	8	80.189	1543.47	19.2479	8	66.12	1003.23	15.1729	8	66.12	1241.02	18.7692
		9	45.669	895.393	19.6061	9	42.825	693.454	16.1927	9	54.163	1548.78	28.5949	9	83.09	1608.73	19.3613	9	66.12	987.715	14.9382	9	66.12	1721.43	26.035
		10	45.669	664.492	14.5502	10	42.825	1128.01	26.34	10	54.163	944.226	17.433	10	83.09	1450.42	17.4561	10	51.525	1219.18	23.6618	10	66.12	753.601	11.3975
		11	45.669	1297.05	28.4012	11	42.825	795.086	18.5659	11	77.727	1067.66	13.7361	11	83.09	1311.9	15.7889	11	51.525	1926.84	37.3961	11	66.12	1130.35	17.0954
		12	54.286	788.197	14.5193	12	42.825	1180.18	27.5582	12	75.617	932.006	12.3254	12	83.09	2681.06	32.2669	12	51.525	1482.97	28.7815	12	66.12	1100.81	16.6487
		13	54.286	1282.79	23.6302	13	42.825	981.261	22.9133	13	51.525	1847.84	35.863	13	83.09	2004.22	24.121	13	51.525	1014.12	19.682	13	66.12	1018.99	15.4112
		14	54.286	1327.12	24.4468	14	42.825	888.445	20.7459	14	51.525	1410.91	27.383	14	83.09	2283.33	27.4802	14	51.525	1155.11	22.4184	14	66.12	1079.5	16.3264
		15	54.286	929.408	17.1206	15	42.825	1116.03	26.0601	15	51.525	1480.01	28.7241	15	83.09	2111.97	25.4179	15	51.525	819.014	15.8955	15	66.12	558.57	8.44782
		16	54.286	1241.39	22.8675	16	42.825	677.424	15.8184	16	51.525	838.959	16.2826	16	83.09	982.468	11.8241	16	51.525	914.998	17.7583	16	66.12	1034.16	15.6406
		17	54.286	840.42	15.4813	17	42.825	383.657	8.95872	17	51.525	1008.45	19.572	17	83.09	1198.8	14.4277	17	51.525	1599.88	31.0505	17	66.12	1657.86	25.0735
		18	54.286	1420.9	26.1743	18	42.825	375.851	8.77644	18	51.525	2014.57	39.0989	18	83.09	2289.39	27.5531	18	51.525	919.898	17.8534	18	66.12	801.875	12.1276
		19	54.286	915.29	16.8605	19	42.825	1028.84	24.0242	19	51.525	1371.2	26.6122	19	83.09	1207.4	14.5313	19	51.525	2595.19	50.3676	19	66.12	648.626	9.80983
		20	54.286	1306.41	24.0654	20	42.825	1420.98	33.1811	20	51.525	703.229	13.6483	20	92.323	1380.05	14.9481	20	51.525	2367.9	45.9563	20	66.12	1605.95	24.2884
		21	54.286	1417.85	26.1182	21	45.324	1741.99	38.4342	21	51.525	949.189	18.4219	21	92.323	1055.11	11.4285	21	51.525	1225.04	23.7756	21	66.12	1086.57	16.4333
		22	54.286	1507.37	27.7672	22	45.324	1290.12	28.4643	22	51.525	977.72	18.9756	22	92.323	1378.21	14.9282	22	51.525	1082.71	21.0133	22	66.12	1006.61	15.224
		23	54.286	870.367	16.033	23	45.324	622.07	13.725	23	51.525	696.782	13.5232	23	92.323	1358.24	14.7118	23	51.525	1146.21	22.2456	23	66.12	953.697	14.4237
		24	54.286	996.345	18.3536	24	45.324	1219.6	26.9084	24	51.525	670.027	13.0039	24	92.323	1078.76	11.6847	24	77.727	1304.29	16.7803	24	66.12	1172.5	17.733
		25	54.286	1175.56	21.655	25	45.324	1175.78	25.9416	25	51.525	678.993	13.1779	25	92.323	763.79	8.27302	25	77.727	1354.5	17.4264	25	60.669	783.061	12.9071
		26	54.286	612.569	11.2841	26	45.324	1697.58	37.4544	26	51.525	827.534	16.0608	26	92.323	1055.14	11.4287	26	77.727	1052.81	13.545	26	60.669	966.572	15.9319
		27	54.286	1265.16	23.3054	27	45.324	1623.06	35.8102	27	51.525	1248.07	24.2225	27	92.323	944.188	10.227	27	77.727	1242.09	15.9801	27	60.669	933.204	15.3819
		28	54.286	879.589	16.2029	28	45.324	1224.07	27.007	28	51.525	2344.59	45.5039	28	92.323	696.628	7.54555	28	77.727	1343.7	17.2874	28	60.669	729.919	12.0312
		29	54.286	933.721	17.2	29	45.324	579.226	12.7797	29	51.525	938.148	18.2076	29	92.323	1243.39	13.4678	29	77.727	1491.49	19.1889	29	60.669	1372.76	22.627
		30	54.286	1217.74	22.4319	30	45.324	819.041	18.0708	30	51.525	1390.68	26.9904	30	92.323	896.704	9.71268	30	77.727	1742.95	22.424	30	60.669	469.729	7.74249
		31	54.286	886.423	16.3288	31	45.324	878.569	19.3842	31	51.525	936.172	18.1693	31	92.323	1747.27	18.9256	31	77.727	1427.51	18.3656	31	60.669	1459.71	24.0602
		32	54.286	936.216	17.246					32	51.525	1461.72	28.3692	32	70.165	939.081	13.3839	32	77.727	1238.93	15.9395	32	60.669	1046.94	17.2566
		33	54.286	943.208	17.3748					33	51.525	1738.16	33.7343	33	70.165	977.229	13.9276	33	77.727	1650.14	21.23	33	60.669	760.917	12.5421
		34	54.286	963.094	17.7411					34	51.525	1549.41	30.0711	34	70.165	701.31	9.99515	34	77.727	1342.8	17.2758	34	60.669	1043.82	17.2051
		35	54.286	698.682	12.8704					35	51.525	1345.83	26.1199	35	70.165	1042.38	14.8562	35	77.727	1122.54	14.442	35	60.669	1443.54	23.7937
		36	54.286	854.594	15.7424					36	51.525	1296.37	25.16	36	70.165	663.704	9.45919	36	77.727	1403.36	18.0549	36	60.669	818.984	13.4992
		37	54.286	1119.97	20.6309					37	51.525	1992.03	38.6614	37	70.165	1452.39	20.6996	37	77.727	941.654	12.1149	37	60.669	760.409	12.5337
		38	54.286	996.087	18.3489					38	51.525	1462.71	28.3884	38	70.165	2518.21	35.8898	38	77.727	1029.99	13.2514	38	60.669	1008.94	16.6303
		39	54.286	1008.83	18.5835					39	51.525	1127.21	21.877	39	70.165	1429.92	20.3794	39	77.727	1306.74	16.8119	39	60.669	880.052	14.5058
		40	51.614	2427.65	47.0347					40	51.525	1652.98	32.0812	40	70.165	741.358	10.5659	40	77.727	1268.47	16.3196	40	60.669	668.049	11.0114
		41	54.286	1072.46	19.7558					41	51.525	1680.93	32.6235	41	70.165	1895.95	27.0213	41	77.727	1334.8	17.1729	41	60.669	606.651	9.99936
		42	53.855	1603.73	29.7787					42	51.525	1264.57	24.5428	42	70.165	869.333	12.3898	42	77.727	2046.99	26.3357	42	60.669	974.986	16.0706
										43	51.525	907.217	17.6073	43	70.165	1518.89	21.6473	43	77.727	1676.87	21.5739	43	60.669	532.228	8.77265
										44	51.525	596.188	11.5708	44	70.165	1360.02	19.3832					44	60.669	971.764	16.0175
														45	70.165	1151.83	16.416					45	60.669	786.303	12.9605
														46	70.165	1136.93	16.2037					46	60.669	2050.65	33.8006
														47	70.165	557.964	7.95217					47	60.669	1424.54	23.4806
														48	70.165	1428.57	20.3601					48	60.669	1698.2	27.9913
														49	70.165	795.637	11.3395					49	60.669	2119.18	34.9302
														50	70.165	756.682	10.7843					50	60.669	1107.2	18.2499
														51	70.165	681.845	9.71774					51	60.669	1171.03	19.302
			L	R										52	70.165	700.926	9.98968					52	60.669	1040.08	17.1436
		Average	21.6074	20.0047										53	70.165	715.591	10.1987					53	60.669	744.694	12.2747
		Average	23.6383	16.243										54	70.165	816.868	11.6421					54	60.669	964.046	15.8903
		Average	20.5356	16.8051										55	82.651	991.954	12.0017					55	60.669	715.796	11.7984
														56	89.157	1673.72	18.7727					56	60.669	1345.19	22.1727
		Total												57	89.157	1123.73	12.604					57	60.669	833.596	13.7401
		Average	21.9271	17.6843										58	68.758	1045.23	15.2016					58	60.669	747.709	12.3244
														59	68.758	623.812	9.07257					59	60.669	1200.55	19.7885
														60	68.758	959.596	13.9561					60	60.669	2305.19	37.9962
														61	68.758	832.148	12.1026					61	60.669	884.752	14.5833
														62	68.758	1336.24	19.434					62	60.669	980.536	16.1621
														63	68.758	1412.81	20.5476					63	60.669	1323.14	21.8092
														64	68.758	673.985	9.80228					64	60.669	990.564	16.3274
														65	68.758	1099.98	15.9979					65	60.669	2141.37	35.296
														66	68.758	947.746	13.7838					66	60.669	706.387	11.6433
														67	68.758	818.382	11.9024					67	60.669	908.325	14.9718
														68	68.758	928.315	13.5012					68	60.669	827.781	13.6442
														69	68.758	758.578	11.0326					69	62.252	1066.76	17.1361
														70	70.956	1316.94	18.56					70	62.252	663.897	10.6647
														71	70.956	1082.25	15.2524					71	62.252	675.013	10.8432
														72	70.956	1573.7	22.1786					72	62.252	790.436	12.6974
														73	70.956	1406.3	19.8194					73	62.252	938.736	15.0796
														74	70.956	1346.39	18.975
					21.6074				20.0047				23.6383				16.243				20.5356				16.8051
	animal E2		4La				4Ra				4Lb				4Rb				5La				5Ra
			area	mean	mean/area		area	mean	mean/area		area	mean	mean/area		area	mean	mean/area		area	mean	mean/area		area	mean	mean/area
		1	46.531	841.14	18.077	1	46.746	1443.08	30.8707	1	39.292	2033.89	51.7635	1	34.984	970.676	27.7463	1	41.36	1569.37	37.944	1	73.243	1057.42	14.4371
		2	46.531	716.745	15.4036	2	46.746	394.508	8.4394	2	39.292	645.312	16.4235	2	34.984	1037.1	29.645	2	41.36	681.598	16.4796	2	73.243	905.662	12.3652
		3	46.531	1700.18	36.5387	3	46.746	1149.93	24.5996	3	39.292	986.698	25.1119	3	34.984	662.876	18.948	3	41.36	1127.51	27.2609	3	73.243	1131.16	15.444
		4	46.531	1181.45	25.3906	4	46.746	625.912	13.3896	4	39.292	945.934	24.0745	4	34.984	471.422	13.4754	4	41.36	1732.03	41.877	4	73.243	2777.53	37.9221
		5	46.531	875.46	18.8146	5	46.746	907.006	19.4029	5	39.292	489.212	12.4507	5	34.984	349.472	9.98948	5	41.36	1078.78	26.0826	5	73.243	1946.56	26.5768
		6	46.531	1017.98	21.8775	6	46.746	593.02	12.686	6	39.292	406.575	10.3475	6	34.984	560.915	16.0335	6	41.36	1966.62	47.5487	6	73.243	932.518	12.7318
		7	46.531	1993.79	42.8486	7	46.746	1711.34	36.6093	7	39.292	663.469	16.8856	7	34.984	1117.42	31.9409	7	41.36	1433.62	34.662	7	73.243	1750.75	23.9033
		8	46.531	977.071	20.9983	8	46.746	364.539	7.79829	8	39.292	616.94	15.7014	8	34.984	322.099	9.20704	8	41.36	874.606	21.1462	8	73.243	634.84	8.66759
		9	46.531	1721.39	36.9944	9	46.746	1110.83	23.7631	9	39.292	576.24	14.6656	9	34.984	350.683	10.0241	9	41.36	1740.17	42.0737	9	73.243	623.631	8.51455
		10	46.531	1545.72	33.2191	10	46.746	553.551	11.8417	10	39.292	751.133	19.1167	10	34.984	528.991	15.1209	10	41.36	1217.64	29.44	10	55.75	1006.27	18.0496
		11	46.531	688.823	14.8035	11	46.746	547.142	11.7046	11	39.292	662.273	16.8552	11	34.984	775.502	22.1673	11	41.36	999.324	24.1616	11	55.75	935.786	16.7854
		12	46.531	2276.66	48.9278	12	46.746	797.347	17.057	12	39.292	551.179	14.0278	12	34.984	686.756	19.6306	12	41.36	901.724	21.8018	12	55.75	1066.93	19.1378
		13	46.531	1558.49	33.4936	13	46.746	652.07	13.9492	13	39.292	1043.2	26.5499	13	34.984	432.688	12.3682	13	41.36	2322.81	56.1609	13	55.75	1257.16	22.55
		14	46.531	2219.14	47.6917	14	46.746	445.606	9.53249	14	33.347	2261.66	67.8221	14	34.984	462.539	13.2214	14	53.898	829.068	15.3822	14	55.75	842.657	15.1149
		15	46.531	1735.86	37.3054	15	46.746	906.808	19.3986	15	33.347	1549.06	46.4527	15	34.984	281.447	8.04502	15	53.898	2766.4	51.3267	15	55.75	530.274	9.51164
		16	46.531	1155.23	24.8271	16	46.746	678.379	14.512	16	33.347	1900.9	57.0035	16	34.984	551.208	15.756	16	53.898	1671.12	31.0052	16	55.75	1165.12	20.8991
		17	46.531	1408.91	30.2789	17	46.746	1355.29	28.9926	17	33.347	1069.54	32.0729	17	34.984	782.297	22.3616	17	53.898	957.633	17.7675	17	55.75	672.373	12.0605
		18	46.531	615.323	13.2239	18	46.746	957.787	20.4892	18	33.347	771.859	23.1463	18	34.984	318.107	9.09293	18	53.898	2543.59	47.1927	18	55.75	870.362	15.6119
		19	46.531	2530.18	54.3763	19	46.746	313.218	6.70042	19	33.347	729.453	21.8746	19	34.984	598.607	17.1109	19	53.898	804.802	14.9319	19	55.75	456.518	8.18866
		20	46.531	1533.63	32.9594					20	33.347	598.224	17.9394	20	34.984	612.488	17.5077	20	53.898	1650.6	30.6245	20	55.75	719.679	12.909
										21	33.347	659.016	19.7624	21	34.984	669.964	19.1506	21	53.898	2742.51	50.8833	21	55.75	2818.19	50.5505
														22	34.984	626.007	17.8941	22	53.898	1491.7	27.6763	22	55.75	1710.02	30.6729
														23	34.984	913.554	26.1135	23	53.898	1367.32	25.3686	23	55.75	1486.66	26.6666
			L	R										24	29.728	342.728	11.5288	24	53.898	1664.45	30.8816	24	55.75	439.639	7.8859
		Average	30.4025	17.4598										25	29.728	338.588	11.3895	25	53.898	1349.36	25.0353	25	55.75	1478.84	26.5262
		Average	26.1927	17.0495										26	29.728	512.361	17.235	26	53.898	2002.78	37.1587	26	55.75	1119.24	20.0761
		Average	31.9951	18.6398										27	29.728	631.971	21.2584					27	55.75	1190.45	21.3533
														28	29.728	441.122	14.8386					28	55.75	1380.27	24.7582
		Total												29	29.728	495.343	16.6625					29	55.75	1413.93	25.362
		Average	29.5301	17.7164										30	29.728	476.907	16.0424					30	55.75	714.293	12.8124
														31	29.728	506.27	17.0301					31	55.75	424.688	7.61772
																						32	55.75	1721.11	30.872
																						33	67.426	1126.62	16.709
																						34	67.426	918.166	13.6174
																						35	67.426	372.978	5.53166
					30.4025				17.4598				26.1927				17.0495				31.9951				18.6398
	animal E5		5La				5Ra				5Lb				5Rb				6La				6Ra				6Lb				6Rb
			area	mean	mean/area		area	mean	mean/area		area	mean	mean/area		area	mean	mean/area		area	mean	mean/area		area	mean	mean/area		area	mean	mean/area		area	mean	mean/area
		1	51.399	2260.53	43.9801	1	44.118	2448.89	55.5077	1	37.052	3148.47	84.9743	1	50.322	3232.36	64.2334	1	46.746	624.326	13.3557	1	55.406	2096.15	37.8325	1	35.76	3663.66	102.451	1	34.984	2593.47	74.1331
		2	51.399	831.082	16.1692	2	44.118	1925.15	43.6363	2	37.052	1845.11	49.798	2	50.322	1039.37	20.6544	2	46.746	891.731	19.0761	2	55.406	2016.6	36.3968	2	40.413	2440.49	60.3887	2	34.984	3116.34	89.079
		3	51.399	1493.07	29.0486	3	40.714	715.104	17.5641	3	37.052	1208.89	32.627	3	50.322	625.305	12.4261	3	46.746	1220.4	26.1071	3	55.406	2214.48	39.9683	3	40.413	2303	56.9865	3	34.984	1522.6	43.5227
		4	51.399	682.008	13.2689	4	40.714	1148.01	28.1968	4	37.052	770.019	20.7821	4	50.322	760.698	15.1166	4	46.746	874.023	18.6973	4	55.406	2308.18	41.6593	4	40.413	1814.95	44.9101	4	34.984	1924.72	55.0171
		5	51.399	1369.28	26.6402	5	40.714	971.696	23.8664	5	37.052	899.764	24.2838	5	50.322	2753.92	54.7259	5	46.746	1535.17	32.8406	5	55.406	1235.64	22.3016	5	40.413	659.316	16.3145	5	34.984	2524.5	72.1615
		6	51.399	1620.4	31.526	6	40.714	682.771	16.7699	6	37.052	3137.12	84.6679	6	50.322	949.544	18.8694	6	46.746	1759.54	37.6403	6	55.406	2057.03	37.1265	6	40.413	2542.63	62.9161	6	34.984	2132.62	60.96
		7	51.399	1309.78	25.4826	7	40.714	962.923	23.6509	7	37.052	842.377	22.735	7	50.322	419.344	8.33321	7	46.746	1109.73	23.7395	7	55.406	2756.11	49.7439	7	40.413	2838.89	70.2469	7	34.984	2331.57	66.6468
		8	51.399	2290.83	44.5695	8	40.714	301.143	7.39655	8	37.052	1769.39	47.7542	8	50.322	533.686	10.6054	8	46.746	1056.54	22.6016	8	55.406	3210.09	57.9376	8	40.413	868.564	21.4922	8	34.984	961.298	27.4782
		9	51.399	990.747	19.2756	9	40.714	1600.64	39.3143	9	37.052	3300.71	89.0832	9	50.322	940.985	18.6993	9	46.746	1740.59	37.2351	9	55.406	2577.94	46.5282	9	40.413	1991.74	49.2846	9	34.984	2268.96	64.857
		10	51.399	891.078	17.3365	10	40.714	1066.97	26.2064	10	37.052	1736.67	46.8713	10	50.322	2027.15	40.2837	10	46.746	653.107	13.9714	10	55.406	1443.4	26.0514	10	40.413	1662.53	41.1385	10	34.984	1122.06	32.0735
		11	51.399	1157.88	22.5273	11	40.714	991.75	24.3589	11	37.052	1602.7	43.2555	11	50.322	1524.49	30.2948	11	46.746	1817.77	38.8861	11	55.406	2318.45	41.8447	11	40.413	1785.44	44.1798	11	34.984	472.457	13.5049
		12	51.399	1675.88	32.6054	12	40.714	1309.71	32.1685	12	37.052	2015.65	54.4006	12	50.322	1658.98	32.9673	12	46.746	2852.84	61.0286	12	55.406	2190.21	39.5302	12	40.413	1833.26	45.3632	12	34.984	2479.24	70.8677
		13	51.399	1673.95	32.5677	13	40.714	926.117	22.7469	13	37.052	1569.92	42.3708	13	50.322	1349.58	26.8188	13	46.746	2354.44	50.3666	13	55.406	1287.97	23.2461	13	40.413	2586.42	63.9997	13	34.984	349.41	9.98771
		14	51.399	1154.61	22.4636	14	40.714	1145.46	28.1344	14	37.052	2729.07	73.6552	14	50.322	1512.72	30.0608	14	46.746	1288.5	27.5639	14	55.406	1412.35	25.4908	14	40.413	2350.36	58.1586	14	34.984	514.51	14.707
		15	51.399	1800.01	35.0202	15	40.714	611.451	15.0182	15	37.052	1970.07	53.1703	15	58.077	1339.81	23.0695	15	46.746	1914.54	40.9563	15	55.406	1006.66	18.1687	15	40.413	2473.74	61.2114	15	37.052	663.307	17.9021
		16	51.399	1277.87	24.8617	16	40.714	717.035	17.6115	16	37.052	1791.01	48.3376	16	58.077	1726.68	29.7308	16	46.746	991.228	21.2046					16	40.413	2386.88	59.0622	16	37.052	339.587	9.16515
		17	51.399	836.438	16.2734	17	40.714	922.52	22.6585	17	37.052	3221.41	86.9428	17	58.077	318.453	5.48329	17	46.746	1318.68	28.2094					17	40.413	2181.64	53.9837	17	37.052	2295.07	61.9419
		18	51.399	1390.38	27.0507	18	40.714	487.992	11.9859	18	37.052	1242.55	33.5354	18	58.077	479.602	8.25804	18	46.746	2892.28	61.8722					18	40.413	2334.61	57.7687	18	37.052	1837.03	49.5797
		19	51.399	1695.43	32.9856	19	40.714	888.174	21.815	19	37.052	2890.02	77.9989	19	58.077	538.942	9.27978	19	46.746	2125.76	45.4747					19	40.413	2065.43	51.1081	19	37.052	2383.29	64.3227
		20	51.399	1391.18	27.0662	20	40.714	1770.73	43.4918	20	37.052	2721.04	73.4384	20	58.077	349.614	6.01984	20	46.746	2027.46	43.3719					20	40.413	2024.06	50.0843
		21	51.399	2028.94	39.4744	21	40.714	1608.37	39.5041	21	37.052	3494.64	94.3172	21	58.077	437.231	7.52847	21	46.746	2027.46	43.3719					21	40.413	1822.2	45.0896
		22	51.399	1492.41	29.0357	22	40.714	468.77	11.5137	22	37.052	2733.88	73.785					22	46.746	2010.13	43.0012					22	40.413	2936.76	72.6688
		23	51.399	2783.73	54.1593	23	40.714	1886.79	46.3425	23	37.052	1501.55	40.5255					23	46.746	2010.13	43.0012					23	40.413	1871.09	46.2991
		24	51.399	1614.46	31.4103	24	40.714	1512.06	37.1386	24	37.052	1240.24	33.4728					24	46.746	2010.13	43.0012					24	40.413	1914.66	47.3772
		25	51.399	2580.7	50.2091	25	40.714	1685.82	41.4065	25	37.052	2591.16	69.933					25	46.746	2214.85	47.3806					25	40.413	1626.75	40.2531
		26	51.399	2829.2	55.044	26	40.714	1319.82	32.4169	26	37.052	2761.95	74.5427					26	46.746	2234.71	47.8053					26	40.025	2086.53	52.1307
		27	51.399	1722.53	33.5129	27	40.714	1237.04	30.3837	27	37.052	2569.09	69.3373					27	46.746	1855.63	39.696					27	40.413	2577.11	63.7693
		28	51.399	1011.46	19.6785	28	40.714	1545.49	37.9597	28	37.052	3093.42	83.4887					28	46.746	2735.16	58.5111					28	40.413	3049.04	75.447
		29	51.399	860.899	16.7493	29	40.714	1422.01	34.9267	29	37.052	1357.97	36.6505					29	46.746	2199.53	47.0529					29	40.413	2247.31	55.6086
		30	51.399	835.521	16.2556	30	40.714	763.865	18.7617	30	37.052	1588.34	42.8679					30	46.746	1396.55	29.8752					30	40.413	1984.22	49.0985
		31	51.399	2295.36	44.6576	31	40.714	421.436	10.3511	31	37.052	1862.47	50.2664													31	40.413	2048.67	50.6934
		32	51.399	2872.32	55.8829	32	40.714	2122.27	52.1264	32	37.052	1937.55	52.2928													32	40.413	2206.76	54.6051
		33	51.399	2688.15	52.2996	33	40.714	3230.84	79.3545	33	37.052	3198.3	86.3193													33	40.413	3503.86	86.7013
						34	40.714	732.081	17.9811	34	37.052	1399.44	37.7696													34	40.413	2933.17	72.58
						35	40.714	960.166	23.5832	35	37.052	3443.25	92.9301													35	40.413	2625.91	64.977
						36	40.714	977.538	24.0099	36	37.052	3031.34	81.8132
						37	40.714	355.905	8.74159	37	37.052	2730.49	73.6934
										38	37.052	2171.84	58.6159
										39	37.052	1392.31	37.5773
			L	R						40	37.052	2102.71	56.7502
		Average	31.4875	28.8811						41	37.052	3234.82	87.3048
		Average	59.9813	22.5457						42	37.052	3030.16	81.7812
		Average	36.8965	36.2551						43	37.052	1855.69	50.0833
		Average	55.6671	47.2583						44	37.052	3518.81	94.9694
										45	37.052	2888.69	77.9632
		Total								46	37.052	1634.74	44.1203
		Average	46.0081	33.735						47	37.052	2669.15	72.0379
										48	37.052	1832.4	49.4548
										49	37.052	1781.87	48.0911
										50	37.052	2061.09	55.6269
					31.4875				28.8811				59.9813				22.5457				36.8965				36.2551				55.6671				47.2583
	animal E7		4Ldors				4Rdors				5Ldors				5Rdors				6Ldors				6Rdors				6Lventr				6Rventr				7Ldors				7Rdors
			area	mean	mean/area		area	mean	mean/area		area	mean	mean/area		area	mean	mean/area		area	mean	mean/area		area	mean	mean/area		area	mean	mean/area		area	mean	mean/area		area	mean	mean/area		area	mean	mean/area
		1	41.188	1714.24	41.6198	1	39.12	900.314	23.0142	1	30.848	1866.55	60.5081	1	44.118	795.673	18.0351	1	37.052	687.52	18.5555	1	26.54	1096.24	41.3052	1	32.399	1940.66	59.8987	1	33.347	1828.39	54.8293	1	51.701	824.045	15.9387	1	39.551	1917.92	48.4924
		2	41.188	1691.97	41.0791	2	45.324	646.267	14.2588	2	39.12	1701.18	43.4862	2	44.118	330.602	7.49359	2	37.052	1929.08	52.0641	2	33.692	350.184	10.3937	2	32.399	1952.05	60.2504	2	33.347	1096.94	32.8948	2	51.701	550.263	10.6432	2	39.551	501.163	12.6713
		3	41.188	2592.43	62.9415	3	45.324	1447.84	31.9442	3	39.12	2281.71	58.3258	3	44.118	1240.89	28.1265	3	37.052	1970.47	53.1813	3	33.692	541.193	16.063	3	32.399	1832.09	56.5478	3	33.347	1634.37	49.0109	3	51.701	1919.27	37.1225	3	39.551	412.029	10.4177
		4	41.188	1788.62	43.4257	4	45.324	282.354	6.22968	4	39.12	2169.84	55.4663	4	44.118	798.54	18.1001	4	37.052	2642.11	71.3082	4	33.692	840.242	24.9389	4	32.399	1004.21	30.9949	4	33.347	1394.47	41.817	4	51.701	2253.26	43.5826	4	39.551	409.544	10.3548
		5	41.188	2168.61	52.6516	5	45.324	632.845	13.9627	5	39.12	1239.33	31.6802	5	44.118	938.119	21.2639	5	37.052	1459.22	39.3831	5	33.692	487.362	14.4652	5	32.399	811.254	25.0395	5	33.347	1515.37	45.4426	5	51.701	2482.57	48.0179
		6	41.188	2749.53	66.7556	6	45.324	1001.37	22.0937	6	39.12	1625.36	41.548	6	44.118	1309.7	29.6863	6	37.052	632.995	17.084	6	33.692	651.96	19.3506	6	32.399	1514.1	46.7329	6	36.535	705.958	19.3228	6	51.701	1303.54	25.213
		7	41.188	1942.58	47.1637	7	45.324	1239.1	27.3387	7	39.12	1789.48	45.7433	7	44.118	709.412	16.0799	7	37.052	878.708	23.7155	7	33.692	530.191	15.7364	7	32.399	1226.48	37.8554	7	36.535	1515.26	41.4741	7	51.701	2287.75	44.2497
		8	41.188	1694.42	41.1387	8	45.324	766.468	16.9109	8	39.12	2512.8	64.2332	8	44.118	1106.28	25.0755	8	37.052	2159.12	58.2727					8	32.399	1839.49	56.7761	8	36.535	998.058	27.3179	8	51.701	577.362	11.1673
		9	41.188	1411.29	34.2645	9	45.324	416.224	9.1833	9	39.12	1087.38	27.796	9	44.118	1057.12	23.9612	9	37.052	1598.02	43.129					9	32.399	2654.49	81.9312	9	36.535	1394.82	38.1777	9	51.701	2137.78	41.3489
		10	41.188	2504.63	60.8098	10	45.324	1241.94	27.4015	10	39.12	1231.82	31.4882	10	44.118	933.795	21.1659	10	37.052	1397.39	37.7144					10	32.399	1580.13	48.771	10	36.535	466.677	12.7734
		11	41.188	2081.33	50.5324	11	45.324	467.72	10.3195	11	39.12	1033.11	26.4087	11	44.118	847.823	19.2172	11	37.052	1902.52	51.3473					11	32.399	1991.82	61.4778	11	36.535	712.631	19.5054
		12	41.188	2716.3	65.9487	12	45.324	560.594	12.3686	12	39.12	2092.62	53.4923	12	44.118	1019.87	23.1169	12	37.052	1870.84	50.4922					12	32.399	1548.05	47.7807	12	36.535	959.458	26.2613
		13	41.188	1871.51	45.4381	13	45.324	1132.9	24.9956	13	39.12	1876.29	47.9623	13	44.118	659.215	14.9421	13	37.052	1194.18	32.2297					13	32.399	1764.59	54.4643	13	36.535	1121.09	30.6852
		14	41.188	1747.82	42.4352	14	45.324	469.06	10.349	14	39.12	1550.73	39.6402	14	44.118	494.223	11.2023	14	37.052	1684.49	45.4628					14	32.399	1927.24	59.4847	14	36.535	1516.86	41.5181
		15	41.188	2201.41	53.4479	15	45.324	1232.17	27.1858	15	39.12	1193.86	30.5179	15	44.118	238.694	5.41035	15	37.052	2214.12	59.7571					15	32.399	1704.02	52.5948	15	36.535	1493.25	40.8719
		16	41.188	2404.77	58.3852	16	45.324	232.252	5.12426	16	39.12	2069.87	52.9108	16	44.118	364.623	8.26472	16	37.052	1125.45	30.3749					16	32.399	1541.04	47.5644	16	36.535	1060.57	29.0289
		17	41.188	1618.23	39.2889	17	45.324	1228.12	27.0966	17	39.12	1149.68	29.3886	17	44.118	400.188	9.07086	17	37.052	2723.66	73.509					17	32.399	1915.04	59.1081	17	36.535	457.071	12.5105
		18	41.188	1715.59	41.6528	18	45.324	505.875	11.1613	18	39.12	1492.17	38.1435	18	44.118	465.392	10.5488									18	32.399	2070.54	63.9075	18	36.535	1284.72	35.1641
		19	41.188	1767.11	42.9034	19	45.324	1118.05	24.6679	19	39.12	1745.38	44.616	19	44.118	537.686	12.1875									19	32.399	1390.77	42.9262	19	36.535	707.829	19.374
		20	41.188	1745.64	42.3824	20	45.324	984.737	21.7266	20	39.12	1953.42	49.9342	20	44.118	466.27	10.5687									20	32.399	1131.24	34.9159	20	36.535	860.875	23.563
		21	41.188	2360.25	57.3044	21	45.324	621.241	13.7067	21	39.12	1052.28	26.8987	21	44.118	918.655	20.8227									21	32.399	1318.07	40.6823	21	36.535	1420.65	38.8847
		22	41.188	1555.12	37.7567	22	45.324	564.855	12.4626	22	39.12	1629.63	41.6571	22	44.118	534.708	12.12									22	32.399	1399.51	43.1959	22	36.535	817.678	22.3807
		23	41.188	1695.51	41.1651	23	45.324	1248.96	27.5563	23	39.12	823.064	21.0395	23	44.118	299.289	6.78383									23	32.399	1256.97	38.7967	23	36.535	578.545	15.8354
		24	41.188	1622.48	39.3921	24	45.324	271.208	5.98376					24	44.118	343.329	7.78206									24	32.399	1737.86	53.6394	24	36.535	1417.7	38.8039
		25	41.188	2186.95	53.0967	25	45.324	557.179	12.2932					25	44.118	857.763	19.4425									25	32.399	1667.83	51.4778	25	36.535	809.932	22.1687
		26	41.188	1645.2	39.9438	26	45.324	467.156	10.307					26	44.118	1458.06	33.049									26	32.399	1613.48	49.8003	26	36.535	1622.71	44.4151
		27	41.188	1451.78	35.2476	27	45.324	445.177	9.8221					27	44.118	502.017	11.379									27	32.399	1223.56	37.7654	27	36.535	768.257	21.028
						28	45.324	625.338	13.7971					28	46.186	517.065	11.1953									28	32.399	1457.42	44.9835	28	36.535	1163.78	31.8539
						29	45.324	1050.74	23.1829					29	46.186	430.613	9.32345									29	32.399	2256.3	69.6411	29	36.535	508.861	13.928
						30	45.324	1056.7	23.3144					30	35.76	534.835	14.9562									30	32.399	2075.88	64.0722	30	36.535	349.244	9.55916
						31	45.324	1134.46	25.0301					31	35.76	492.205	13.7641									31	32.399	1801.46	55.6025	31	36.535	779.515	21.3361
						32	45.324	1652.17	36.4524					32	35.76	335.184	9.37315									32	32.399	1605.38	49.5501	32	36.535	475.939	13.0269
						33	45.324	806.603	17.7964					33	35.76	1237.21	34.5975									33	32.399	1511.45	46.6511	33	36.535	1342.25	36.7387
						34	45.324	933.375	20.5934					34	35.76	2059.07	57.5803									34	32.399	1927.08	59.4796	34	36.535	837.272	22.917
						35	45.324	845.587	18.6565					35	35.76	837.499	23.42									35	32.399	1258.37	38.8398	35	36.535	440.083	12.0455
						36	45.324	1171.47	25.8466					36	35.76	692.486	19.3648									36	32.399	2297.73	70.9198	36	33.735	919.001	27.2418
						37	45.324	1949.78	43.0187					37	35.76	249.489	6.97676									37	32.399	1360.44	41.9902	37	33.735	1190.52	35.2904
						38	45.324	2191.22	48.3456																	38	32.399	1840.65	56.812	38	33.735	1740.18	51.5839
						39	45.324	684.587	15.1043																	39	32.399	1302.38	40.1982	39	33.735	812.737	24.0918
						40	45.324	506.765	11.1809																	40	32.399	1267.24	39.1135	40	33.735	1784.86	52.9081
						41	45.324	690.925	15.2441																	41	32.399	1117.88	34.5037	41	33.735	1113.9	33.0192
						42	45.324	1254.58	27.6803																	42	32.399	1575.4	48.625	42	33.735	988.605	29.305
						43	45.324	412.746	9.10657																	43	32.399	2063.32	63.6846	43	33.735	887.36	26.3038
						44	45.324	1869.18	41.2404																	44	32.399	1557.27	48.0654	44	33.735	1531.68	45.4033
																										45	32.399	1818.73	56.1355	45	38.56	1188.18	30.8137
																										46	32.399	1265.25	39.0523	46	38.56	633.498	16.4289
																										47	32.399	1949.11	60.1594	47	38.56	852.901	22.1188
																										48	32.399	1684.43	51.9902	48	38.56	1001.93	25.9836
																										49	32.399	848.582	26.1916	49	38.56	767.374	19.9008
																										50	32.399	1324.98	40.8957	50	38.56	377.943	9.80143
																										51	32.399	1278.08	39.4481	51	38.56	663.051	17.1953
																										52	32.399	1420.43	43.8419	52	38.56	311.659	8.08244
			L	R
		Average	47.3397	19.8876									41.8646				17.4445				44.5636				20.3218				49.5159				28.4988				30.8093				20.4841
		Average	41.8646	17.4445
		Average	44.5636	20.3218
		Average	49.5159	28.4988
		Average	30.8093	20.4841
		Total
		Average	42.8186	21.3274
		L	R
	1	21.3476	17.6843
	2	29.5301	17.7164
	3	46.0081	33.735
	4	42.8186	21.3274
		T-Test	0.0431347

## Sheet: Fig. 8b
			Animal B2															Animal B3															Animal B6
	Label	Cell	L		R		L		R		L		R			Label	Cell	L		R		L		R		L		R					L		R		L		R		L		R
	OC3	1	778191	0.482894	860076	0.259501	356757	0.388948	844171	0.263811	953737	0.473026	702645	0.54467		OC3	1	569350	0.284523	1269595	0.2013	906701	0.295426	917021	0.209154	853567	0.298076	551449	0.384891		Label	Cell	750190	0.220665	895840	0.17714	992749	0.325449	1550781	0.202457	720388	0.275769	784033	0.220477
	NAV2		375784		223191		138760		222702		451142		382710			NAV2		161993		255570		267863		191799		254428		212248			OC3	1	165541		158689		323089		313967		198661		172861
	OC3	2	548832	0.557795	986275	0.32695	362174	0.476986	1092847	0.194347	909203	0.532431	842535	0.354767		OC3	2	699838	0.358274	1029088	0.299066	722525	0.366322	572882	0.338068	790881	0.388503	614030	0.3955		NAV2		563486	0.400308	691218	0.378714	654390	0.551316	1267268	0.300656	693943	0.256446	922766	0.297066
	NAV2		306136		322463		172752		212392		484088		298904			NAV2		250734		307765		264677		193673		307260		242849			OC3	2	225568		261774		360776		381012		177959		274122
	OC3	3	631331	0.460855	1623838	0.184376	406290	0.454446	590629	0.302108	582013	0.708477	645520	0.556822		OC3	3	855771	0.215063	867433	0.231942	980165	0.320139	544209	0.334783	780680	0.454501	1057879	0.219364		NAV2		800653	0.237987	755409	0.574542	839626	0.449516	1282302	0.290014	547934	0.29286	897018	0.225187
	NAV2		290952		299396		184637		178434		412343		359440			NAV2		184045		201194		313789		182192		354820		232061			OC3	3	190545		434014		377425		371885		160468		201997
	OC3	4	713346	0.291149	908900	0.245374	472192	0.366154	795296	0.317411	640336	0.492128	1063527	0.462361		OC3	4	1675950	0.159539	912635	0.187595	1021307	0.332302	877537	0.280702	917138	0.298782	1010793	0.222121		NAV2		648304	0.349887	926506	0.287705	1361504	0.274236	715868	0.495913	749959	0.212228	955661	0.277476
	NAV2		207690		223020		172895		252436		315127		491733			NAV2		267379		171206		339382		246326		274024		224518			OC3	4	226833		266560		373373		355008		159162		265173
	OC3	5	558445	0.385868	1000312	0.316305	796828	0.291354	731357	0.337017	656746	0.606251	874914	0.450953		OC3	5	922867	0.303544	1387967	0.170686	541334	0.501195	741562	0.493707	625758	0.37678	1017367	0.294562		NAV2		701352	0.243421	1270526	0.257796	1115384	0.271686	1049032	0.383732	423910	0.381871	946144	0.161368
	NAV2		215486		316404		232159		246480		398153		394545			NAV2		280131		236907		271314		366114		235773		299678			OC3	5	170724		327536		303034		402547		161879		152677
	OC3	6	623799	0.404646	866112	0.397839	474870	0.35739	619188	0.245612	812245	0.557629	1250140	0.296881		OC3	6	950493	0.265262	1096572	0.240874	585277	0.287809	891472	0.272039	876300	0.253785	1137435	0.247939		NAV2		689212	0.213381	1138135	0.239608	1049010	0.466369	1306961	0.318818	809395	0.186686	1103938	0.356741
	NAV2		252418		344573		169714		152080		452931		371143			NAV2		252130		264136		168448		242515		222392		282014			OC3	6	147065		272706		489226		416683		151103		393820
	OC3	7	693783	0.327699	946779	0.294739	550180	0.293709	574517	0.259296	1069449	0.371262	759028	0.352099		OC3	7	746474	0.252871	839750	0.301478	561944	0.585204	546281	0.299009	699006	0.348834	828944	0.444556		NAV2		963697	0.223741	994088	0.17389	729383	0.621344	1069851	0.511985	868652	0.208052	982467	0.29034
	NAV2		227352		279053		161593		148970		397046		267253			NAV2		188762		253166		328852		163343		243837		368512			OC3	7	215619		172862		453198		547748		180725		285249
	OC3	8	632066	0.385169	908674	0.462281	490477	0.330305	545576	0.302185	782024	0.366932	763050	0.561396		OC3	8	620059	0.292937	1320449	0.19725	545825	0.457377	1230855	0.430092	676110	0.37437	492342	0.418829		NAV2		810924	0.31472	709777	0.381881	793438	0.454881	897354	0.356522	674996	0.374746	947786	0.27774
	NAV2		243452		420063		162007		164865		286950		428373			NAV2		181638		260458		249648		529381		253115		206207			OC3	8	255214		271050		360920		319926		252952		263238
	OC3	9	1262972	0.228875	725923	0.552235	561171	0.427157	515850	0.297918	845588	0.429034	904407	0.358019		OC3	9	646927	0.323571	1126443	0.214391	646624	0.279385	1246024	0.484388	889881	0.296354	678523	0.277373		NAV2		728916	0.396037	1071147	0.306878	958590	0.281974	718242	0.284797	686196	0.215444	1093683	0.167621
	NAV2		289063		400880		239708		153681		362786		323795			NAV2		209327		241499		180657		603559		263720		188204			OC3	9	288678		328711		270297		204553		147837		183324
	OC3	10	694752	0.296821	828362	0.3087	423387	0.259895	787356	0.258982	689252	0.443751	662278	0.343111		OC3	10	1082841	0.214785	1165920	0.208929	509721	0.344012	1139766	0.301661	569499	0.395353	751245	0.35153		NAV2		490852	0.287142	835590	0.389697	849129	0.30299	725550	0.377039	674384	0.169212	1024175	0.242509
	NAV2		206217		255715		110036		203911		305856		227235			NAV2		232578		243594		175350		343823		225153		264085			OC3	10	140944		325627		257278		273561		114114		248372
	OC3	11	843504	0.219889	1128775	0.333975	542708	0.215893	611929	0.313018	473814	0.49396	1274605	0.190081		OC3	11	949739	0.244745	871121	0.232753	745122	0.44712	835875	0.323974	471054	0.530292	782369	0.293137		NAV2		721915	0.302885	652297	0.454083	827043	0.279839	896707	0.452315	1024988	0.214607	970809	0.316666
	NAV2		185477		376983		117167		191545		234045		242278			NAV2		232444		202756		333159		270802		249796		229341			OC3	11	218657		296197		231439		405594		219970		307422
	OC3	12	865926	0.426748	976596	0.446585	701913	0.239206	619335	0.324777	504750	0.43722	737509	0.342079		OC3	12	1148847	0.265352	986320	0.159743	809322	0.307089	607572	0.629005	641773	0.247965	775960	0.327971		NAV2		838987	0.318081	789606	0.303184	768872	0.311575	524393	0.339324	1310175	0.259608	727295	0.219091
	NAV2		369532		436133		167902		201146		220687		252286			NAV2		304849		157558		248534		382166		159137		254492			OC3	12	266866		239396		239561		177939		340132		159344
	OC3	13	597908	0.404597	1217223	0.383203	929482	0.139746	694682	0.308004	860826	0.569057	1107131	0.427033		OC3	13	1005952	0.276213	964481	0.181218	567063	0.343826	1261691	0.394956						NAV2		556366	0.268561	840533	0.462415	737024	0.362304	969008	0.384973	679129	0.290428	712130	0.31782
	NAV2		241912		466444		129891		213965		489859		472781			NAV2		277857		174781		194971		498313							OC3	13	149418		388675		267027		373042		197238		226329
	OC3	14	553809	0.279154	917634	0.438259	624897	0.221033	480478	0.338794	800195	0.388272	532608	0.425347		OC3	14	774126	0.281616	730819	0.19637	573246	0.386907	729561	0.503789						NAV2		657621	0.361877	758939	0.329955	684350	0.338622	622664	0.420537	897258	0.256782	726891	0.359062
	NAV2		154598		402161		138123		162783		310693		226543			NAV2		218006		143511		221793		367545							OC3	14	237978		250416		231736		261853		230400		260999
	OC3	15	626226	0.364546	762891	0.376269	577159	0.40436	477866	0.283942						OC3	15	964973	0.253078	648007	0.221924	405896	0.390647	663942	0.429274						NAV2		725730	0.310092	963559	0.2038	595946	0.44307	621588	0.257922	817522	0.214766	943619	0.251467
	NAV2		228288		287052		233380		135686							NAV2		244213		143808		158562		285013							OC3	15	225043		196373		264046		160321		175576		237289
																															NAV2
		OC3	708326	0.36778	977225	0.355106	551366	0.324439	665405	0.289815	755727	0.490674	865707	0.404687			OC3	907614	0.266092	1014440	0.216368	674805	0.376317	853750	0.38164	732637	0.3553	808195	0.323148			OC3	709880	0.296586	886211	0.328086	863763	0.382345	947838	0.358467	771922	0.253967	915894	0.265375
		NAV2	252957		336902		168715		189405		365836		338501				NAV2	232406		217194		247800		324438		253621		250351				NAV2	208313		279372		320162		331043		191212		242148
		NAV2	L	R		OC3	L	R										L	R		L	R											L	R		L	R
		1	252957	336902		1	708326	977225									1	232406	217194	1	907614	1014440										1	208313	279372	1	709880	886211
		2	168715	189405		2	551366	665405									2	247800	324438	2	674805	853750										2	320162	331043	2	863763	947838
		3	365836	338501		3	755727	865707									3	253621	250351	3	732637	808195										3	191212	242148	3	771922	915894
		Average	262503	288269		Average	671806	836112									Average	244609	263994	Average	771685	892128										Average	239895	284188	Average	781855	916648
		Average	L	R		Average	L	R
		B2	262503	288269		B2	671806	836112
		B3	244609	263994		B3	771685	892128
		B6	239895	284188		B6	781855	916648
		T-test	0.0433171			T-test	0.0363137

[truncated: 7 more sheets: Fig. 8c, Fig. 9a, Fig. 9c-c2, E11c, Fig. 9d1, Fig. E8, Fig. E10 Cell Surface, Fig. E10 Neurite Length]
